# Supplementary material for: Whole-genomic comparison reveals complex population dynamics and parasitic adaptation of Echinococcus granulosus sensu stricto
Source: mBio. 2025 Apr 10;16(5):e03256-24. doi: 10.1128/mbio.03256-24 (PMC12077126; doi:10.1128/mbio.03256-24)
Supplement: Supplemental Tables — Tables S1–S13. [file mbio.03256-24-s0002.xlsx]

## Sheet: Sheet1
Table S1. Sample collection and re-sequenced data information of E. granulosus s.s. (Eg s.s.) in this study.
Population	Location	Sample Name in CNGB	Sampls ID	Host	Parasitic Site	Genotype	Reads Count (M)	Clean Data (Gb)	Average Depth (fold)	Reads mapping ratio (%)	Percentage of Eg s.s. Genome (%)
QG	Gannan Tibetan Autonomous Prefecture, Gansu Province, China	D2012037494	GM201033	Sheep	Lung	G1	137.17	41.72	337.73	94.27	>99.99
		D2012037496	GM201046	Sheep	Liver	G1	388.16	38.78	313.79	94.22	>99.99
		D1907008205	GM191001	Yak	Liver	G1	178.89	17.87	109.19	71.15	>99.99
		D1907008220	GM191002	Sheep	Lung	G1	6.66	6.66	42.52	74.35	98.92
		D1907008222	GM191003	Yak	Lung	G1	7.74	7.73	36.89	55.57	99.57
		D1907008224	GM191004	Yak	Lung	G1	310.00	30.94	175.45	66.03	98.86
	Haibei Tibetan Autonomous Prefecture, Qinghai Province, China	D1907008230	QB190001	Sheep	Liver	G1	243.05	24.27	191.80	92.03	99.93
		D1907008231	QB190002	Sheep	Liver	G1	128.31	12.82	102.91	93.48	99.98
		D2012037498	QY201001	Sheep	Lung	G1	357.14	35.64	287.25	93.86	>99.99
		D2012037500	QY201106	Sheep	Liver	G1	439.25	43.85	356.08	94.56	>99.99
		D2012037501	QY201107	Sheep	Liver	G1	356.78	35.65	288.22	94.16	>99.99
		D1907001087	QZ190601	Sheep	Liver	G1	180.28	17.98	142.01	91.98	99.93
		D1907001088	QZ190602	Sheep	Liver	G1	128.43	12.83	88.62	80.43	99.34
		D1907001094	QZ190603	Sheep	Liver	G1	307.64	30.75	247.18	93.60	>99.99
		D1907001144	QZ190604	Sheep	Liver	G1	158.34	15.82	126.74	93.29	>99.99
	Xining City, Qinghai Province, China	D2001000457	QX191101	Sheep	Liver	G1	420.03	41.98	338.34	93.85	>99.99
		D2001000458	QX191102	Sheep	Liver	G1	487.28	48.70	392.06	93.75	>99.99
		D2001000459	QX191103	Sheep	Liver	G1	472.51	47.21	379.25	93.55	>99.99
		D2001000460	QX191104	Sheep	Liver	G1	575.08	57.47	456.39	92.47	>99.99
		D2012037499	QX201004	Yak	Lung	G1	431.88	43.13	352.10	95.06	>99.99
		D2012037502	QX201108	Sheep	Liver	G1	572.24	57.17	462.05	94.11	>99.99
		D2012037503	QX201109	Sheep	Liver	G1	521.39	52.10	424.37	94.86	>99.99
		D2012037504	QX201110	Sheep	Liver	G1	531.25	53.07	429.16	94.16	>99.99
		D2012037505	QX201111	Sheep	Liver	G1	470.81	47.04	380.41	94.17	>99.99
		D2012037506	QX201112	Sheep	Liver	G1	552.70	55.22	448.84	94.65	>99.99
		D2012037507	QX201113	Sheep	Lung	G1	591.26	59.06	479.36	94.51	>99.99
		D2012037508	QX201114	Sheep	Liver	G1	539.06	53.86	432.38	93.48	>99.99
		D2012037509	QX201115	Sheep	Lung	G1	554.57	55.37	447.86	94.19	>99.99
		D2012037510	QX201116	Sheep	Liver	G1	407.80	40.74	328.57	93.92	>99.99
		D2012037511	QX201117	Sheep	Lung	G1	347.90	34.74	281.01	94.19	>99.99
		D2012037512	QX201118	Sheep	Liver	G1	418.19	41.78	340.42	94.88	>99.99
		D2012037513	QX201119	Sheep	Liver	G1	426.34	42.60	345.28	94.38	>99.99
		D2012037514	QX201120	Sheep	Liver	G1	477.01	47.63	379.00	92.67	>99.99
		D2012037515	QX201122	Sheep	Liver	G1	399.48	39.90	322.95	94.25	>99.99
		D2012037517	QX201124	Sheep	Lung	G1	366.05	36.56	296.33	94.38	>99.99
		D2012037518	QX201125	Sheep	Liver	G1	484.52	48.41	389.63	93.73	>99.99
		D2012037520	QX201127	Sheep	Lung	G1	448.22	44.76	362.03	94.19	>99.99
		D2012037522	QX201129	Sheep	Liver	G1	444.20	44.37	358.27	94.03	>99.99
		D2012037523	QX201130	Sheep	Liver	G3	568.88	56.85	459.82	94.19	>99.99
		D2012037524	QX201131	Sheep	Liver	G1	585.90	58.55	472.49	93.97	>99.99
		D2012037525	QX201132	Sheep	Lung	G1	524.60	52.41	419.05	93.10	>99.99
		D2012037526	QX201133	Sheep	Liver	G1	558.33	55.78	453.46	94.67	>99.99
XZ	Shigatse City, Xizang Autonomous Region, China	D2011031976	TR200904	Yak	Lung	G1	1517.20	151.64	1226.04	94.15	>99.99
		D2011031977	TR200908	Yak	Lung	G1	473.39	47.27	375.03	92.39	>99.99
		D2011031978	TR200920	Sheep	Liver	G1	545.48	54.46	437.56	93.55	>99.99
		D2011031979	TR200922	Sheep	Liver	G1	493.81	49.32	394.96	93.26	>99.99
		D2011031980	TR200923	Sheep	Liver	G1	570.54	56.82	454.05	93.06	>99.99
		D2011031982	TR200925	Sheep	Liver	G1	587.93	58.63	470.95	93.53	>99.99
		D2011031984	TR200929	Sheep	Liver	G1	468.08	46.78	374.43	93.20	>99.99
		D2011031985	TR200930	Sheep	Liver	G1	535.78	53.50	423.98	92.29	>99.99
		D2011031987	TR200935	Sheep	Liver	G1	554.15	55.31	444.17	93.51	>99.99
		D2011031989	TR200937	Sheep	Liver	G1	318.43	31.83	256.86	93.97	>99.99
		D2011031991	TR200941	Sheep	Liver	G1	658.61	65.83	530.62	93.87	>99.99
		D2011031992	TR200946	Sheep	Lung	G1	619.98	61.89	499.46	93.97	>99.99
		D2011031993	TR200947	Sheep	Lung	G1	428.27	42.80	344.56	93.74	>99.99
		D2011031994	TR200948	Sheep	Lung	G3	355.73	35.55	286.28	93.76	>99.99
		D2011031995	TR200950	Sheep	Lung	G1	396.68	39.65	320.40	94.09	>99.99
		D2011031996	TR200965	Sheep	Lung	G1	401.33	40.12	322.28	93.55	>99.99
		D2011031997	TR200976	Sheep	Lung	G1	401.35	40.11	322.53	93.63	>99.99
		D2011031998	TR200982	Sheep	Lung	G1	422.15	42.20	339.53	93.70	>99.99
		D2011031999	TR200993	Sheep	Liver	G1	435.39	43.50	350.70	93.88	>99.99
		D2011032000	TR200994	Sheep	Liver	G1	454.06	45.38	367.01	94.17	>99.99
		D2011032003	TR201298	Sheep	Liver	G1	393.83	39.36	310.56	91.87	>99.99
		D2012042105	TR201284	Sheep	Liver	G3	438.75	43.83	355.74	94.52	>99.99
		D2012042106	TR201288	Sheep	Lung	G3	450.15	44.94	356.13	92.27	>99.99
		D2012042107	TR201293	Sheep	Liver	G3	403.26	40.28	325.89	94.22	>99.99
		D2012042108	TR2012112	Sheep	Liver	G3	388.52	38.80	313.66	94.13	>99.99
		D2101043650	TR201291	Sheep	Liver	G3	397.69	39.73	320.97	94.08	>99.99
		D2011031983	TR200928	Sheep	Liver	G1	251.40	25.13	140.17	96.49	>99.99
		D2011031986	TR200934	Sheep	Liver	G1	258.20	25.80	143.06	95.92	>99.99
		D2011031988	TR200936	Sheep	Liver	G1	307.15	30.70	172.47	97.17	>99.99
		D2011031990	TR200940	Sheep	Liver	G1	266.13	26.60	149.68	97.36	>99.99
		D2011032001	TR200995	Sheep	Liver	G1	376.23	37.60	207.34	95.38	>99.99
		D2011032002	TR200996	Sheep	Lung	G1	342.60	34.23	172.89	87.36	>99.99
	Saga County, Shigatse City, Xizang Autonomous Region, China	D1907008210	TS171201	Sheep	Lung	G1	315.69	31.17	251.46	93.94	>99.99
		D1907008211	TS171202	Sheep	Lung	G1	257.80	25.62	109.47	49.76	96.45
	Zhongba County, Shigatse City, Xizang Autonomous Region, China	D1907008208	TZ171201	Sheep	Liver	G1	291.72	28.91	232.24	93.54	99.96
		D1907008209	TZ171202	Sheep	Liver	G1	333.75	32.98	262.06	92.53	99.85
XJ	Altay City, Xinjiang Uygur Autonomous Region, China	D1907001080	XA190426	Sheep	Liver	G1	124.99	12.46	56.96	53.23	98.07
		D1907001081	XA190428	Sheep	Lung	G1	274.38	27.42	166.00	70.50	>99.99
	Changji City, Xinjiang Uygur Autonomous Region, China	D1907001069	XC190406	Sheep	Liver	G1	137.17	13.70	109.82	93.34	>99.99
	Kashi City, Xinjiang Uygur Autonomous Region, China	D2001000420	XK191101	Sheep	Liver	G1	215.36	21.52	163.18	88.30	99.97
		D2001000421	XK191102	Sheep	Lung	G1	211.04	21.08	169.18	93.45	>99.99
		D2001000423	XK191107	Sheep	Lung	G1	260.86	26.06	185.75	83.00	99.96
		D2001000424	XK191119	Sheep	Liver	G1	234.97	23.47	186.89	92.73	>99.99
		D2001000425	XK191120	Sheep	Lung	G1	212.23	21.21	169.81	93.23	>99.99
		D2001000426	XK191121	Sheep	Lung	G1	264.71	26.46	198.28	87.26	99.94
		D2001000427	XK191122	Sheep	Lung	G1	307.49	30.73	35.16	13.32	96.53
		D2001000429	XK191130	Sheep	Liver	G1	310.04	30.95	248.71	93.58	>99.99
		D2001000430	XK191131	Sheep	Lung	G1	258.02	25.77	206.09	93.13	>99.99
		D2001000434	XK191144	Sheep	Lung	G1	271.22	27.09	216.95	93.26	>99.99
		D2001000435	XK191146	Sheep	Lung	G1	232.19	23.20	173.93	87.30	99.97
		D2001000436	XK191148	Sheep	Liver	G1	239.46	23.93	192.33	93.59	>99.99
		D2001000437	XK191149	Sheep	Liver	G1	200.99	20.07	162.19	94.10	>99.99
		D2001000438	XK191150	Sheep	Liver	G1	275.29	27.51	220.56	93.36	>99.99
		D2001000439	XK191151	Sheep	Liver	G1	325.87	32.51	258.76	92.68	>99.99
		D2001000440	XK191152	Sheep	Liver	G1	204.36	20.42	163.65	93.32	>99.99
		D2001000441	XK191155	Sheep	Liver	G1	482.11	48.18	379.36	91.69	>99.99
		D2001000442	XK191156	Sheep	Liver	G1	550.81	55.03	443.32	93.81	>99.99
		D2001000443	XK191161	Sheep	Liver	G1	656.95	65.63	528.66	93.80	>99.99
		D2001000444	XK191162	Sheep	Liver	G1	578.85	57.83	467.23	94.08	>99.99
		D2001000445	XK191163	Sheep	Liver	G1	306.19	30.54	246.28	93.90	>99.99
		D2001000446	XK191164	Sheep	Liver	G1	232.97	23.29	187.80	93.90	>99.99
		D2001000447	XK191111	Sheep	Liver	G1	272.37	27.19	61.33	26.27	97.28
		D2001000449	XK191106	Sheep	Lung	G1	259.85	25.95	205.63	92.28	>99.99
		D2001000433	XK191135	Sheep	Lung	G1	254.38	25.42	204.46	93.66	>99.99
		D2001000453	XY191114	Sheep	Liver	G1	317.40	44.47	355.32	93.04	>99.99
		D2001000422	XK191105	Sheep	Lung	G1	252.26	25.21	196.57	90.80	99.98
	Yining City, Xinjiang Uygur Autonomous Region, China	D2001000451	XY191109	Sheep	Liver	G1	254.28	25.41	204.69	93.80	>99.99
		D2001000452	XY191112	Sheep	Liver	G1	324.53	32.42	261.56	93.95	>99.99
		D2001000456	XY191136	Sheep	Lung	G1	523.24	52.29	419.32	93.38	>99.99

## Sheet: Sheet2
Table S2. SNPs distribution and variation rate of each chromosome in E. granulosus s.s. among all investigated samples and three different populations.
Chromosome ID in GenBank	Chromosome ID in this study	Length	All		XJ		QG		XZ
			Variants	Variants rate (1/n)	Variants	Variants rate (1/n)	Variants	Variants rate (1/n)	Variants	Variants rate (1/n)
CM038612.1	Chr1	38513024	153877	250	144387	267	146094	264	139579	276
CM038613.1	Chr2	27399268	103696	264	96801	283	97672	281	93788	292
CM038614.1	Chr3	20339631	61520	331	54102	376	54944	370	49453	411
CM038615.1	Chr4	18675433	64929	288	59513	314	59734	313	58151	321
CM038616.1	Chr5	16060728	49499	324	43831	366	45352	354	43411	370
CM038617.1	Chr6	14212499	99262	143	94919	150	95639	149	92696	153
CM038618.1	Chr7	12513539	58231	215	54403	230	54490	230	51725	242
CM038619.1	Chr8	12340804	81885	151	77219	160	77501	159	74942	165
CM038620.1	Chr9	8369521	42622	196	39559	212	39994	209	38415	218
Total		168424447	715521	235	664734	253	671420	251	642160	262

## Sheet: Sheet3
Table S3. The grouping based on the close relationship of phylogenetic tree and the similar composition of ancestral components in the population structure.
Subgroup	Sample ID
XJ1	XK191164
	XK191120
	XK191130
	XY191109
	XK191148
	XK191151
	XK191122
	XK191119
	XK191135
	XA190426
XJ2	XK191144
	XK191102
	XK191105
	XY191112
	XA190428
	XK191107
	XK191156
XJ3	XY191114
	XK191149
	XY191136
	XK191150
	XC190406
	XK191121
XJ4	XK191161
	XK191146
	XK191155
XJ5	XK191111
	XK191101
	XK191162
	XK191163
	XK191131
	XK191106
	XK191152
QG1	QB190001
	QZ190601
QG2	QX201112
	QX201109
	QX201119
	QX201127
	QX201111
	QX201116
QG3	QX201129
	QX201124
QG4	QX201110
	QX201115
	QX201117
	QX201120
	QX201125
	QX201133
QG5	QY201001
QG6	QB190002
	QX201113
	QZ190604
	GM191001
QG7	QX201114
	QX201130
QG8	QX201118
QG9	QY201106
QG10	QX201004
	GM191002
	GM191003
QG11	GM201046
	QZ190602
	QX191104
	QY201107
QG13	QX201122
	GM191004
QG14	QX191101
QG15	GM201033
QG16	QX201131
	QX201108
QG17	QX201132
QG18	QX191103
QG19	QZ190603
QG20	QX191102
XZ1	TR200904
XZ2	TR200948
XZ3	TR201284
XZ4	TR200908
XZ5	TR200993
	TR200995
XZ6	TR200925
XZ7	TR200922
	TR200930
	TR200923
	TS171202
	TZ171202
XZ8	TR200994
XZ9	TR201291
XZ10	TR201293
	TR200982
XZ11	TR201288
XZ12	TR200920
	TR200947
	TR201298
XZ13	TZ171201
	TR200946
XZ14	TR200940
XZ15	TR2012112
XZ16	TR200929
XZ17	TR200996
	TS171201
XZ18	TR200934
	TR200965
XZ19	TR200935
	TR200937
XZ20	TR200941
	TR200950
	TR200976
	TR200936
	TR200928

## Sheet: Sheet4
Table S4. Candidate selection genes and windows based on across-population approaches (FST and XP-nSL) between XJ and XZ population, related to Figs. S10A and S18A.
Evidence	Gene	Chr	Start	End	Value
FST	ECG_00157	1	3172001	3174000	0.294649
	ECG_00211	1	3876001	3878000	0.242353
	ECG_00395	1	6094001	6096000	0.273986
	ECG_00399	1	6142001	6144000	0.268206
	ECG_00400	1	6174001	6176000	0.343584
	ECG_00405	1	6216001	6218000	0.307387
		1	6208001	6210000	0.343911
	ECG_00407	1	6236001	6238000	0.28908
	ECG_00410	1	6314001	6316000	0.260495
		1	6292001	6294000	0.30922
	ECG_00419	1	6382001	6384000	0.256552
	ECG_00422	1	6414001	6416000	0.250737
	ECG_00544	1	8030001	8032000	0.251448
	ECG_00909	1	11774001	11776000	0.295447
	ECG_00910	1	11782001	11784000	0.245877
		1	11790001	11792000	0.295447
	ECG_01495	1	17052001	17054000	0.244666
		1	17046001	17048000	0.287743
		1	17054001	17056000	0.297396
	ECG_01496	1	17060001	17062000	0.254138
	ECG_01498	1	17082001	17084000	0.245969
		1	17080001	17082000	0.264564
		1	17074001	17076000	0.274258
		1	17072001	17074000	0.290618
	ECG_01669	1	18572001	18574000	0.247644
	ECG_01670	1	18580001	18582000	0.260947
	ECG_01723	1	19140001	19142000	0.267536
	ECG_01727	1	19186001	19188000	0.312459
	ECG_01728	1	19194001	19196000	0.290484
		1	19196001	19198000	0.291577
	ECG_01765	1	19710001	19712000	0.262533
		1	19704001	19706000	0.287316
		1	19708001	19710000	0.303721
		1	19712001	19714000	0.397258
	ECG_01766	1	19730001	19732000	0.266039
		1	19722001	19724000	0.26989
		1	19732001	19734000	0.289325
	ECG_01874	1	21224001	21226000	0.247824
		1	21222001	21224000	0.258376
		1	21228001	21230000	0.272389
	ECG_01875	1	21228001	21230000	0.272389
	ECG_01878	1	21258001	21260000	0.24945
		1	21256001	21258000	0.251978
	ECG_02446	2	4182001	4184000	0.32877
	ECG_02447	2	4190001	4192000	0.269997
	ECG_02640	2	6536001	6538000	0.25379
		2	6538001	6540000	0.25379
		2	6530001	6532000	0.273346
		2	6534001	6536000	0.275191
		2	6522001	6524000	0.276861
		2	6524001	6526000	0.296879
	ECG_02642	2	6562001	6564000	0.267536
	ECG_02643	2	6564001	6566000	0.25552
		2	6562001	6564000	0.267536
	ECG_02644	2	6568001	6570000	0.294401
		2	6582001	6584000	0.299585
		2	6580001	6582000	0.321594
	ECG_02645	2	6582001	6584000	0.299585
		2	6588001	6590000	0.302391
		2	6586001	6588000	0.335235
		2	6592001	6594000	0.36626
		2	6590001	6592000	0.381826
	ECG_02646	2	6598001	6600000	0.413868
	ECG_02647	2	6602001	6604000	0.398851
	ECG_02648	2	6608001	6610000	0.377192
	ECG_02649	2	6612001	6614000	0.344303
		2	6610001	6612000	0.377192
	ECG_02650	2	6620001	6622000	0.244841
		2	6618001	6620000	0.262172
		2	6622001	6624000	0.271651
		2	6624001	6626000	0.294782
		2	6626001	6628000	0.370178
		2	6632001	6634000	0.376838
	ECG_02651	2	6640001	6642000	0.318431
		2	6634001	6636000	0.375256
		2	6636001	6638000	0.397036
		2	6638001	6640000	0.411778
	ECG_02652	2	6642001	6644000	0.338944
	ECG_02653	2	6648001	6650000	0.257226
		2	6650001	6652000	0.322156
		2	6644001	6646000	0.362786
	ECG_02707	2	7302001	7304000	0.257283
		2	7298001	7300000	0.283713
	ECG_02708	2	7310001	7312000	0.250188
		2	7318001	7320000	0.250188
	ECG_02795	2	8322001	8324000	0.313729
	ECG_02796	2	8324001	8326000	0.305508
		2	8322001	8324000	0.313729
	ECG_02804	2	8360001	8362000	0.245284
	ECG_02811	2	8408001	8410000	0.299508
	ECG_02912	2	9488001	9490000	0.268429
		2	9484001	9486000	0.284894
		2	9486001	9488000	0.284894
	ECG_02944	2	9870001	9872000	0.301811
	ECG_02945	2	9886001	9888000	0.286382
		2	9878001	9880000	0.327548
		2	9876001	9878000	0.334582
		2	9874001	9876000	0.346822
		2	9888001	9890000	0.3536
	ECG_02946	2	9894001	9896000	0.331821
	ECG_02947	2	9896001	9898000	0.318151
		2	9894001	9896000	0.331821
	ECG_02948	2	9908001	9910000	0.285907
	ECG_02992	2	10504001	10506000	0.269556
	ECG_02993	2	10510001	10512000	0.38314
	ECG_02994	2	10510001	10512000	0.38314
	ECG_02996	2	10528001	10530000	0.286045
		2	10526001	10528000	0.348963
	ECG_02997	2	10530001	10532000	0.274828
		2	10538001	10540000	0.332623
		2	10532001	10534000	0.348894
	ECG_02998	2	10542001	10544000	0.301929
		2	10540001	10542000	0.341549
	ECG_03001	2	10592001	10594000	0.430805
		2	10594001	10596000	0.443996
	ECG_03002	2	10594001	10596000	0.443996
	ECG_03003	2	10596001	10598000	0.429888
	ECG_03004	2	10604001	10606000	0.283713
		2	10602001	10604000	0.285334
	ECG_03005	2	10612001	10614000	0.245071
		2	10610001	10612000	0.256908
		2	10606001	10608000	0.277715
		2	10608001	10610000	0.302974
	ECG_03009	2	10672001	10674000	0.293868
		2	10670001	10672000	0.323233
	ECG_03017	2	10784001	10786000	0.245061
		2	10780001	10782000	0.262317
		2	10782001	10784000	0.28082
	ECG_03147	2	12394001	12396000	0.279688
	ECG_03345	2	15082001	15084000	0.263332
	ECG_03346	2	15094001	15096000	0.261238
		2	15092001	15094000	0.335659
		2	15084001	15086000	0.357345
		2	15086001	15088000	0.396837
		2	15090001	15092000	0.402102
		2	15088001	15090000	0.402955
	ECG_03581	3	1538001	1540000	0.272671
	ECG_03582	3	1544001	1546000	0.30966
	ECG_03583	3	1544001	1546000	0.30966
	ECG_03592	3	1588001	1590000	0.373368
	ECG_03697	3	2916001	2918000	0.30227
	ECG_03698	3	2920001	2922000	0.25334
	ECG_03751	3	3966001	3968000	0.275472
		3	3968001	3970000	0.29148
	ECG_03752	3	3970001	3972000	0.256311
		3	3974001	3976000	0.258489
		3	3968001	3970000	0.29148
		3	3976001	3978000	0.308198
	ECG_03954	3	6392001	6394000	0.279475
		3	6388001	6390000	0.300137
	ECG_03955	3	6410001	6412000	0.283753
		3	6412001	6414000	0.284072
	ECG_04132	3	8244001	8246000	0.245381
	ECG_04133	3	8244001	8246000	0.245381
	ECG_04139	3	8310001	8312000	0.27763
	ECG_04140	3	8330001	8332000	0.264522
		3	8324001	8326000	0.285391
	ECG_04207	3	9044001	9046000	0.31253
	ECG_04211	3	9138001	9140000	0.264346
		3	9134001	9136000	0.304821
		3	9140001	9142000	0.337208
		3	9136001	9138000	0.344159
	ECG_04213	3	9154001	9156000	0.307064
	ECG_04214	3	9160001	9162000	0.266863
		3	9158001	9160000	0.294924
		3	9162001	9164000	0.342658
	ECG_04216	3	9172001	9174000	0.257041
	ECG_04217	3	9174001	9176000	0.259794
		3	9176001	9178000	0.275742
		3	9180001	9182000	0.295689
	ECG_04218	3	9184001	9186000	0.256186
		3	9190001	9192000	0.276051
		3	9188001	9190000	0.276425
		3	9182001	9184000	0.283259
		3	9186001	9188000	0.290352
	ECG_04219	3	9190001	9192000	0.276051
	ECG_04220	3	9200001	9202000	0.28294
	ECG_04221	3	9200001	9202000	0.28294
	ECG_04222	3	9202001	9204000	0.249803
		3	9204001	9206000	0.272304
	ECG_04223	3	9208001	9210000	0.259696
		3	9204001	9206000	0.272304
		3	9210001	9212000	0.278029
	ECG_04225	3	9240001	9242000	0.255337
	ECG_04230	3	9274001	9276000	0.253505
		3	9272001	9274000	0.320453
	ECG_04231	3	9274001	9276000	0.253505
		3	9276001	9278000	0.293586
	ECG_04232	3	9276001	9278000	0.293586
	ECG_04342	3	10252001	10254000	0.265687
	ECG_04421	3	11116001	11118000	0.244058
	ECG_04429	3	11224001	11226000	0.283072
	ECG_04431	3	11232001	11234000	0.242704
	ECG_04432	3	11252001	11254000	0.257777
		3	11254001	11256000	0.28881
	ECG_04524	3	12192001	12194000	0.251936
		3	12218001	12220000	0.260383
	ECG_04546	3	12382001	12384000	0.255039
	ECG_04558	3	12510001	12512000	0.24933
	ECG_04561	3	12554001	12556000	0.244926
	ECG_04565	3	12604001	12606000	0.282754
	ECG_04566	3	12612001	12614000	0.299598
	ECG_04579	3	12850001	12852000	0.268846
	ECG_04583	3	12888001	12890000	0.245592
	ECG_04584	3	12896001	12898000	0.261377
		3	12898001	12900000	0.268557
	ECG_04587	3	12916001	12918000	0.280019
	ECG_04595	3	12956001	12958000	0.311805
		3	12952001	12954000	0.312542
	ECG_04597	3	12972001	12974000	0.281173
	ECG_04598	3	12984001	12986000	0.249452
		3	12978001	12980000	0.256395
		3	12980001	12982000	0.259728
	ECG_04599	3	12988001	12990000	0.282391
	ECG_04600	3	12992001	12994000	0.308105
	ECG_04881	3	16404001	16406000	0.251385
	ECG_04886	3	16458001	16460000	0.317208
	ECG_04910	3	17104001	17106000	0.283321
	ECG_04993	3	18568001	18570000	0.260443
	ECG_05050	3	19146001	19148000	0.258729
		3	19154001	19156000	0.263221
		3	19150001	19152000	0.270739
		3	19148001	19150000	0.271642
	ECG_05546	4	5714001	5716000	0.262182
	ECG_05735	4	8666001	8668000	0.316797
	ECG_05863	4	10790001	10792000	0.305636
		4	10788001	10790000	0.35162
		4	10794001	10796000	0.353112
		4	10792001	10794000	0.361857
	ECG_05864	4	10820001	10822000	0.315769
	ECG_05867	4	10864001	10866000	0.410014
	ECG_05875	4	10928001	10930000	0.311467
	ECG_05878	4	10986001	10988000	0.272478
		4	10996001	10998000	0.37962
		4	11006001	11008000	0.570943
	ECG_05881	4	11038001	11040000	0.309119
	ECG_05887	4	11086001	11088000	0.397964
	ECG_05890	4	11100001	11102000	0.472171
	ECG_05892	4	11108001	11110000	0.278644
	ECG_05897	4	11142001	11144000	0.543502
	ECG_05898	4	11142001	11144000	0.543502
	ECG_05901	4	11170001	11172000	0.313345
	ECG_05903	4	11180001	11182000	0.371735
	ECG_05909	4	11232001	11234000	0.397964
	ECG_05915	4	11344001	11346000	0.397964
	ECG_05918	4	11368001	11370000	0.586469
	ECG_05920	4	11430001	11432000	0.586469
	ECG_05924	4	11458001	11460000	0.397964
	ECG_05927	4	11492001	11494000	0.442259
	ECG_05928	4	11518001	11520000	0.529466
	ECG_05929	4	11546001	11548000	0.272949
		4	11532001	11534000	0.281109
		4	11530001	11532000	0.307907
		4	11528001	11530000	0.333483
		4	11526001	11528000	0.354692
		4	11540001	11542000	0.357012
		4	11542001	11544000	0.365586
		4	11538001	11540000	0.453041
		4	11534001	11536000	0.508859
	ECG_05932	4	11582001	11584000	0.397964
	ECG_05938	4	11646001	11648000	0.282767
		4	11618001	11620000	0.397964
		4	11644001	11646000	0.586469
		4	11650001	11652000	0.586469
	ECG_05939	4	11650001	11652000	0.586469
	ECG_05944	4	11696001	11698000	0.342219
		4	11692001	11694000	0.397964
	ECG_05946	4	11746001	11748000	0.373573
		4	11756001	11758000	0.378752
	ECG_05947	4	11762001	11764000	0.586469
	ECG_05949	4	11794001	11796000	0.373573
		4	11796001	11798000	0.397964
	ECG_05950	4	11828001	11830000	0.397964
		4	11838001	11840000	0.397964
	ECG_05955	4	11868001	11870000	0.338691
	ECG_05960	4	11890001	11892000	0.372918
		4	11888001	11890000	0.378752
	ECG_05962	4	11912001	11914000	0.397964
	ECG_05963	4	11912001	11914000	0.397964
	ECG_05970	4	11946001	11948000	0.349747
	ECG_05975	4	11984001	11986000	0.366768
	ECG_05976	4	12006001	12008000	0.391893
		4	12008001	12010000	0.397964
	ECG_05977	4	12014001	12016000	0.38887
	ECG_05978	4	12020001	12022000	0.356518
		4	12018001	12020000	0.397964
	ECG_05979	4	12022001	12024000	0.346158
		4	12028001	12030000	0.352271
		4	12026001	12028000	0.398015
	ECG_05980	4	12032001	12034000	0.406292
	ECG_05981	4	12032001	12034000	0.406292
	ECG_05984	4	12052001	12054000	0.389237
		4	12048001	12050000	0.397964
	ECG_05987	4	12064001	12066000	0.397964
	ECG_05990	4	12086001	12088000	0.312819
		4	12088001	12090000	0.328419
		4	12092001	12094000	0.362699
		4	12082001	12084000	0.385355
		4	12080001	12082000	0.38887
		4	12090001	12092000	0.397964
		4	12096001	12098000	0.397964
		4	12098001	12100000	0.397964
	ECG_05991	4	12100001	12102000	0.368073
		4	12102001	12104000	0.371588
		4	12098001	12100000	0.397964
	ECG_05992	4	12104001	12106000	0.397964
	ECG_05993	4	12108001	12110000	0.418665
		4	12110001	12112000	0.438074
	ECG_05994	4	12114001	12116000	0.397964
		4	12112001	12114000	0.418768
	ECG_05995	4	12118001	12120000	0.321744
		4	12120001	12122000	0.325219
		4	12116001	12118000	0.385355
		4	12114001	12116000	0.397964
	ECG_05996	4	12120001	12122000	0.325219
		4	12142001	12144000	0.373573
		4	12126001	12128000	0.397964
		4	12128001	12130000	0.397964
		4	12138001	12140000	0.397964
		4	12136001	12138000	0.472863
	ECG_05997	4	12146001	12148000	0.348102
		4	12148001	12150000	0.397964
		4	12150001	12152000	0.397964
		4	12154001	12156000	0.397964
		4	12152001	12154000	0.529879
	ECG_05999	4	12162001	12164000	0.378908
		4	12158001	12160000	0.397964
	ECG_06001	4	12182001	12184000	0.373573
		4	12180001	12182000	0.385566
		4	12168001	12170000	0.397964
		4	12172001	12174000	0.417181
		4	12178001	12180000	0.455124
	ECG_06002	4	12182001	12184000	0.373573
	ECG_06004	4	12188001	12190000	0.350395
	ECG_06005	4	12194001	12196000	0.37962
		4	12192001	12194000	0.416761
	ECG_06006	4	12214001	12216000	0.267229
		4	12210001	12212000	0.355853
		4	12196001	12198000	0.371187
		4	12198001	12200000	0.37962
		4	12202001	12204000	0.37962
	ECG_06124	5	34001	36000	0.261593
	ECG_06126	5	44001	46000	0.254003
	ECG_06137	5	142001	144000	0.300332
		5	140001	142000	0.323092
	ECG_06139	5	176001	178000	0.255606
	ECG_06159	5	430001	432000	0.269881
	ECG_06160	5	432001	434000	0.299661
		5	434001	436000	0.315796
	ECG_06212	5	1198001	1200000	0.255783
		5	1200001	1202000	0.258263
		5	1202001	1204000	0.296106
	ECG_06241	5	1708001	1710000	0.24874
	ECG_06273	5	2118001	2120000	0.262883
	ECG_06375	5	3616001	3618000	0.269081
	ECG_06376	5	3630001	3632000	0.258053
		5	3628001	3630000	0.262246
	ECG_06377	5	3638001	3640000	0.319713
		5	3642001	3644000	0.333625
		5	3644001	3646000	0.341584
		5	3640001	3642000	0.394824
	ECG_06378	5	3646001	3648000	0.2693
		5	3650001	3652000	0.328453
		5	3644001	3646000	0.341584
		5	3652001	3654000	0.349394
		5	3648001	3650000	0.355201
	ECG_06476	5	4668001	4670000	0.250737
	ECG_06493	5	4792001	4794000	0.280536
	ECG_06494	5	4800001	4802000	0.284914
		5	4802001	4804000	0.290293
	ECG_06495	5	4804001	4806000	0.30493
	ECG_06496	5	4830001	4832000	0.327928
		5	4822001	4824000	0.332225
		5	4812001	4814000	0.333694
		5	4814001	4816000	0.368845
		5	4816001	4818000	0.368845
		5	4818001	4820000	0.368845
		5	4820001	4822000	0.368845
		5	4826001	4828000	0.394102
		5	4824001	4826000	0.394553
	ECG_06497	5	4840001	4842000	0.323485
	ECG_06498	5	4844001	4846000	0.320411
		5	4840001	4842000	0.323485
	ECG_06500	5	4860001	4862000	0.283832
		5	4858001	4860000	0.322368
	ECG_06501	5	4882001	4884000	0.270168
		5	4878001	4880000	0.272875
		5	4884001	4886000	0.286354
		5	4886001	4888000	0.294388
		5	4874001	4876000	0.322469
	ECG_06502	5	4890001	4892000	0.268029
		5	4888001	4890000	0.484813
	ECG_06503	5	4916001	4918000	0.304328
		5	4918001	4920000	0.311772
		5	4902001	4904000	0.35712
		5	4908001	4910000	0.367512
		5	4914001	4916000	0.373515
		5	4904001	4906000	0.380241
		5	4910001	4912000	0.381614
		5	4912001	4914000	0.399552
	ECG_06504	5	4922001	4924000	0.311772
		5	4924001	4926000	0.311772
	ECG_06505	5	4928001	4930000	0.284743
	ECG_06506	5	4936001	4938000	0.282783
		5	4928001	4930000	0.284743
		5	4944001	4946000	0.285419
		5	4946001	4948000	0.285419
		5	4942001	4944000	0.298912
		5	4948001	4950000	0.309191
		5	4932001	4934000	0.311772
		5	4940001	4942000	0.322101
		5	4950001	4952000	0.327121
	ECG_06507	5	4984001	4986000	0.286841
		5	4990001	4992000	0.356161
	ECG_06508	5	5014001	5016000	0.293927
	ECG_06509	5	5020001	5022000	0.339464
	ECG_06510	5	5026001	5028000	0.255961
		5	5032001	5034000	0.307887
	ECG_06511	5	5038001	5040000	0.321795
	ECG_06512	5	5056001	5058000	0.261988
		5	5062001	5064000	0.264209
		5	5060001	5062000	0.268101
		5	5066001	5068000	0.279672
		5	5048001	5050000	0.325008
		5	5076001	5078000	0.330481
		5	5064001	5066000	0.361168
		5	5074001	5076000	0.368756
		5	5072001	5074000	0.393806
	ECG_06513	5	5084001	5086000	0.418413
	ECG_06515	5	5088001	5090000	0.246758
		5	5090001	5092000	0.268101
	ECG_06516	5	5096001	5098000	0.448839
	ECG_06517	5	5098001	5100000	0.290007
	ECG_06518	5	5108001	5110000	0.250584
		5	5104001	5106000	0.29057
		5	5102001	5104000	0.368674
		5	5106001	5108000	0.442457
	ECG_06519	5	5114001	5116000	0.289876
		5	5112001	5114000	0.384476
	ECG_06520	5	5118001	5120000	0.367364
		5	5116001	5118000	0.39299
	ECG_06521	5	5124001	5126000	0.258045
		5	5122001	5124000	0.277605
		5	5126001	5128000	0.411058
	ECG_06522	5	5130001	5132000	0.31696
		5	5128001	5130000	0.348949
	ECG_06523	5	5136001	5138000	0.249778
		5	5132001	5134000	0.301385
		5	5130001	5132000	0.31696
		5	5134001	5136000	0.364903
	ECG_06524	5	5136001	5138000	0.249778
		5	5140001	5142000	0.268637
	ECG_06525	5	5140001	5142000	0.268637
		5	5142001	5144000	0.288648
		5	5162001	5164000	0.312944
		5	5144001	5146000	0.326523
		5	5152001	5154000	0.349286
		5	5146001	5148000	0.361155
		5	5148001	5150000	0.364597
		5	5154001	5156000	0.385798
		5	5150001	5152000	0.388863
		5	5156001	5158000	0.390695
		5	5160001	5162000	0.397964
	ECG_06526	5	5168001	5170000	0.269602
		5	5166001	5168000	0.327664
	ECG_06527	5	5172001	5174000	0.336168
	ECG_06528	5	5174001	5176000	0.284931
		5	5172001	5174000	0.336168
		5	5176001	5178000	0.338919
	ECG_06529	5	5180001	5182000	0.322145
	ECG_06530	5	5196001	5198000	0.242261
		5	5184001	5186000	0.299395
		5	5186001	5188000	0.329501
		5	5188001	5190000	0.340641
		5	5190001	5192000	0.359205
		5	5182001	5184000	0.455746
	ECG_06540	5	5304001	5306000	0.273884
	ECG_06553	5	5406001	5408000	0.276199
		5	5398001	5400000	0.348282
		5	5404001	5406000	0.411698
		5	5400001	5402000	0.413873
	ECG_06557	5	5424001	5426000	0.253537
	ECG_06558	5	5424001	5426000	0.253537
		5	5426001	5428000	0.306233
	ECG_06571	5	5564001	5566000	0.259079
	ECG_06577	5	5578001	5580000	0.299016
	ECG_06579	5	5598001	5600000	0.25509
		5	5596001	5598000	0.268859
		5	5592001	5594000	0.274986
		5	5600001	5602000	0.282241
	ECG_06580	5	5604001	5606000	0.252645
	ECG_06581	5	5610001	5612000	0.266811
		5	5614001	5616000	0.278849
	ECG_06582	5	5628001	5630000	0.246324
		5	5626001	5628000	0.293841
		5	5630001	5632000	0.293841
		5	5622001	5624000	0.332623
	ECG_06664	5	6396001	6398000	0.330432
	ECG_06665	5	6406001	6408000	0.267528
	ECG_06670	5	6422001	6424000	0.302655
	ECG_06671	5	6422001	6424000	0.302655
	ECG_06675	5	6478001	6480000	0.242899
	ECG_06688	5	6658001	6660000	0.270201
	ECG_06692	5	6676001	6678000	0.278529
		5	6674001	6676000	0.287193
	ECG_06846	5	8186001	8188000	0.251265
	ECG_07093	5	10798001	10800000	0.256415
	ECG_07094	5	10798001	10800000	0.256415
		5	10800001	10802000	0.299445
	ECG_07095	5	10806001	10808000	0.242577
		5	10804001	10806000	0.248149
		5	10802001	10804000	0.260423
		5	10800001	10802000	0.299445
	ECG_07096	5	10806001	10808000	0.242577
	ECG_07097	5	10808001	10810000	0.250974
		5	10814001	10816000	0.2688
	ECG_07184	5	11822001	11824000	0.25379
	ECG_07241	5	12746001	12748000	0.254946
		5	12740001	12742000	0.258429
		5	12738001	12740000	0.266349
		5	12748001	12750000	0.274325
		5	12734001	12736000	0.29051
		5	12732001	12734000	0.298349
		5	12736001	12738000	0.303635
		5	12730001	12732000	0.306441
		5	12744001	12746000	0.329276
	ECG_07573	6	4116001	4118000	0.33137
	ECG_07582	6	4232001	4234000	0.244673
		6	4230001	4232000	0.252197
		6	4234001	4236000	0.27849
	ECG_07583	6	4234001	4236000	0.27849
	ECG_07982	6	12750001	12752000	0.255207
	ECG_07983	6	12764001	12766000	0.247627
		6	12762001	12764000	0.26298
	ECG_07984	6	12780001	12782000	0.264524
		6	12782001	12784000	0.285167
	ECG_08009	6	13148001	13150000	0.267577
	ECG_08010	6	13148001	13150000	0.267577
	ECG_08147	7	912001	914000	0.292958
		7	910001	912000	0.302105
	ECG_08225	7	2592001	2594000	0.256548
	ECG_08278	7	4354001	4356000	0.25145
	ECG_08279	7	4366001	4368000	0.355698
	ECG_08342	7	4782001	4784000	0.276433
	ECG_08343	7	4798001	4800000	0.346276
		7	4802001	4804000	0.364324
		7	4796001	4798000	0.365111
		7	4800001	4802000	0.37869
	ECG_08344	7	4806001	4808000	0.378787
	ECG_08389	7	6338001	6340000	0.255423
		7	6340001	6342000	0.290488
		7	6342001	6344000	0.295273
	ECG_08390	7	6356001	6358000	0.250151
		7	6354001	6356000	0.259029
		7	6346001	6348000	0.286448
		7	6344001	6346000	0.288144
		7	6348001	6350000	0.288848
	ECG_08393	7	6386001	6388000	0.271478
		7	6384001	6386000	0.274123
	ECG_08518	7	7984001	7986000	0.268524
	ECG_08519	7	7986001	7988000	0.251248
		7	7984001	7986000	0.268524
	ECG_08580	7	9040001	9042000	0.279147
		7	9046001	9048000	0.284552
	ECG_08600	7	9240001	9242000	0.243984
	ECG_08678	8	336001	338000	0.292614
	ECG_08755	8	1774001	1776000	0.304562
		8	1772001	1774000	0.3084
		8	1776001	1778000	0.315782
		8	1778001	1780000	0.320757
	ECG_08756	8	1780001	1782000	0.255178
	ECG_08781	8	2148001	2150000	0.248124
	ECG_08906	8	3292001	3294000	0.246946
	ECG_08997	8	4466001	4468000	0.262149
	ECG_08998	8	4476001	4478000	0.260587
	ECG_09035	8	4860001	4862000	0.265217
	ECG_09041	8	4980001	4982000	0.265217
	ECG_09054	8	5100001	5102000	0.308859
	ECG_09056	8	5124001	5126000	0.308859
	ECG_09061	8	5298001	5300000	0.269916
		8	5290001	5292000	0.275727
	ECG_09062	8	5352001	5354000	0.308859
	ECG_09065	8	5412001	5414000	0.252437
		8	5410001	5412000	0.299941
	ECG_09067	8	5432001	5434000	0.268995
	ECG_09069	8	5440001	5442000	0.278066
		8	5448001	5450000	0.308859
	ECG_09073	8	5502001	5504000	0.267121
	ECG_09074	8	5538001	5540000	0.247763
		8	5536001	5538000	0.281792
	ECG_09078	8	5564001	5566000	0.308859
	ECG_09079	8	5580001	5582000	0.308859
	ECG_09083	8	5636001	5638000	0.265603
	ECG_09084	8	5664001	5666000	0.253048
	ECG_09085	8	5686001	5688000	0.252437
		8	5680001	5682000	0.268995
		8	5696001	5698000	0.284467
	ECG_09089	8	5786001	5788000	0.308859
	ECG_09096	8	5868001	5870000	0.309068
	ECG_09098	8	5884001	5886000	0.335848
	ECG_09102	8	5972001	5974000	0.295301
	ECG_09111	8	6050001	6052000	0.363982
	ECG_09113	8	6058001	6060000	0.343309
	ECG_09114	8	6068001	6070000	0.269016
	ECG_09115	8	6076001	6078000	0.257267
		8	6080001	6082000	0.291139
	ECG_09116	8	6104001	6106000	0.255528
		8	6114001	6116000	0.294262
		8	6108001	6110000	0.296462
	ECG_09119	8	6164001	6166000	0.273282
		8	6158001	6160000	0.348904
	ECG_09165	8	6876001	6878000	0.294125
		8	6874001	6876000	0.300423
	ECG_09222	8	7716001	7718000	0.286266
	ECG_09227	8	7754001	7756000	0.258533
	ECG_09434	9	1140001	1142000	0.268029
		9	1146001	1148000	0.268029
	ECG_09614	9	3766001	3768000	0.264741
		9	3770001	3772000	0.325685
	ECG_09615	9	3774001	3776000	0.259719
		9	3772001	3774000	0.339125
	ECG_09628	9	3972001	3974000	0.256332
	ECG_09633	9	3994001	3996000	0.253145
		9	3992001	3994000	0.267561
	ECG_09634	9	3998001	4000000	0.246656
		9	4012001	4014000	0.253145
		9	4010001	4012000	0.29697
	ECG_09637	9	4036001	4038000	0.251046
	ECG_09638	9	4036001	4038000	0.251046
		9	4042001	4044000	0.253145
	ECG_09639	9	4056001	4058000	0.253145
	ECG_09642	9	4076001	4078000	0.253145
	ECG_09645	9	4094001	4096000	0.253145
	ECG_09647	9	4110001	4112000	0.247334
		9	4112001	4114000	0.249175
	ECG_09648	9	4120001	4122000	0.253145
	ECG_09650	9	4136001	4138000	0.253145
	ECG_09653	9	4198001	4200000	0.245897
	ECG_09660	9	4314001	4316000	0.243762
		9	4312001	4314000	0.258879
	ECG_09674	9	4420001	4422000	0.245519
	ECG_09690	9	4734001	4736000	0.290664
	ECG_09695	9	4786001	4788000	0.245129
	ECG_09713	9	5068001	5070000	0.245519
		9	5066001	5068000	0.252936
		9	5054001	5056000	0.254394
		9	5052001	5054000	0.259362
	ECG_09752	9	5754001	5756000	0.24742
		9	5758001	5760000	0.25348
		9	5762001	5764000	0.303299
		9	5766001	5768000	0.31463
		9	5764001	5766000	0.336267
	ECG_09753	9	5788001	5790000	0.254535
		9	5784001	5786000	0.262335
		9	5782001	5784000	0.299059
	ECG_09754	9	5794001	5796000	0.255202
		9	5796001	5798000	0.257718
		9	5798001	5800000	0.29464
		9	5800001	5802000	0.337787
		9	5802001	5804000	0.370719
	ECG_09756	9	5858001	5860000	0.265469
XP-nSL	ECG_01637	1	18295840	18297839	2.3273
		1	18301840	18303839	2.48613
	ECG_01638	1	18311840	18313839	2.47026
		1	18313840	18315839	2.42365
		1	18315840	18317839	2.58386
	ECG_01639	1	18319840	18321839	2.3858
	ECG_01685	1	18731840	18733839	2.46842
	ECG_01741	1	19277840	19279839	2.42369
	ECG_01742	1	19279840	19281839	2.55596
	ECG_01743	1	19281840	19283839	2.51897
	ECG_01744	1	19289840	19291839	2.42531
		1	19293840	19295839	2.44501
		1	19295840	19297839	2.47129
		1	19297840	19299839	2.54436
		1	19299840	19301839	2.4699
		1	19301840	19303839	2.71886
		1	19303840	19305839	2.41848
	ECG_01827	1	20495840	20497839	2.38163
	ECG_01829	1	20499840	20501839	2.45775
		1	20501840	20503839	2.42148
	ECG_01830	1	20511840	20513839	2.34066
	ECG_01831	1	20511840	20513839	2.34066
	ECG_01838	1	20583840	20585839	2.33548
		1	20587840	20589839	2.44889
		1	20589840	20591839	2.5503
	ECG_01839	1	20629840	20631839	3.65551
		1	20631840	20633839	3.53088
		1	20647840	20649839	3.75913
		1	20649840	20651839	3.16477
		1	20651840	20653839	3.42278
		1	20653840	20655839	3.14783
	ECG_01860	1	21111840	21113839	2.49263
	ECG_01887	1	21325840	21327839	2.33195
		1	21327840	21329839	2.46694
	ECG_01888	1	21329840	21331839	2.362
		1	21331840	21333839	2.43192
	ECG_01889	1	21333840	21335839	2.53801
		1	21335840	21337839	2.49778
		1	21337840	21339839	2.74726
	ECG_01890	1	21345840	21347839	2.3989
	ECG_01891	1	21345840	21347839	2.3989
	ECG_01892	1	21349840	21351839	2.33151
	ECG_01893	1	21355840	21357839	3.11234
		1	21357840	21359839	3.10681
		1	21359840	21361839	2.93257
		1	21361840	21363839	2.71832
	ECG_01989	1	22779840	22781839	2.55104
		1	22781840	22783839	2.43525
	ECG_01990	1	22785840	22787839	2.95197
		1	22787840	22789839	3.07822
	ECG_02349	2	3461500	3463499	3.38607
	ECG_02439	2	4099500	4101499	2.37229
		2	4101500	4103499	2.36023
		2	4109500	4111499	2.55124
	ECG_02443	2	4149500	4151499	2.36994
		2	4151500	4153499	4.60076
	ECG_02444	2	4153500	4155499	3.21781
	ECG_02445	2	4161500	4163499	2.79926
	ECG_02643	2	6567500	6569499	2.50625
	ECG_02644	2	6567500	6569499	2.50625
		2	6569500	6571499	2.43721
		2	6571500	6573499	2.36528
		2	6579500	6581499	2.62185
		2	6581500	6583499	2.75941
	ECG_02645	2	6583500	6585499	2.6227
		2	6585500	6587499	2.7349
		2	6587500	6589499	2.90007
		2	6589500	6591499	2.78006
		2	6591500	6593499	2.71902
	ECG_02809	2	8385500	8387499	2.41198
		2	8387500	8389499	2.38998
		2	8389500	8391499	2.52954
	ECG_02810	2	8391500	8393499	2.81183
		2	8393500	8395499	2.77639
	ECG_02811	2	8395500	8397499	2.77446
		2	8399500	8401499	2.59621
		2	8401500	8403499	2.36986
		2	8405500	8407499	2.42476
		2	8407500	8409499	2.77412
		2	8409500	8411499	2.92106
		2	8411500	8413499	2.57566
		2	8413500	8415499	2.62436
	ECG_02812	2	8415500	8417499	2.59952
		2	8417500	8419499	2.50353
		2	8419500	8421499	2.42365
		2	8421500	8423499	2.65625
	ECG_02813	2	8421500	8423499	2.65625
		2	8423500	8425499	2.71719
		2	8425500	8427499	2.59361
		2	8427500	8429499	2.80821
		2	8429500	8431499	2.99702
	ECG_02814	2	8429500	8431499	2.99702
		2	8431500	8433499	2.8098
		2	8433500	8435499	2.83547
	ECG_02873	2	9039500	9041499	2.64571
	ECG_02874	2	9045500	9047499	2.78555
		2	9047500	9049499	2.66223
		2	9049500	9051499	2.65218
		2	9051500	9053499	2.58349
		2	9053500	9055499	2.52949
		2	9055500	9057499	2.60108
		2	9057500	9059499	2.35001
	ECG_02993	2	10509500	10511499	3.24173
	ECG_02994	2	10511500	10513499	2.77923
		2	10513500	10515499	2.72907
	ECG_02995	2	10515500	10517499	2.65725
		2	10517500	10519499	3.18501
	ECG_02996	2	10525500	10527499	3.74174
		2	10527500	10529499	3.49525
	ECG_02997	2	10529500	10531499	3.27062
		2	10531500	10533499	3.25258
		2	10533500	10535499	3.09829
		2	10535500	10537499	3.10413
		2	10537500	10539499	3.10383
	ECG_02998	2	10541500	10543499	3.29699
	ECG_02999	2	10543500	10545499	3.34369
		2	10545500	10547499	2.66383
	ECG_03009	2	10669500	10671499	2.7299
		2	10671500	10673499	2.82594
		2	10673500	10675499	2.70546
	ECG_03017	2	10765500	10767499	2.48744
		2	10767500	10769499	2.373
		2	10769500	10771499	2.44517
		2	10771500	10773499	2.4438
		2	10775500	10777499	2.34163
		2	10777500	10779499	2.60819
		2	10779500	10781499	2.82097
		2	10781500	10783499	2.51559
		2	10783500	10785499	2.71527
	ECG_03018	2	10787500	10789499	3.37238
		2	10789500	10791499	3.30867
	ECG_03019	2	10807500	10809499	2.33629
	ECG_03020	2	10809500	10811499	2.38768
	ECG_03343	2	15071500	15073499	2.65318
		2	15073500	15075499	3.27594
	ECG_03345	2	15081500	15083499	2.41543
	ECG_03426	2	23451500	23453499	2.4451
	ECG_03576	3	1484694	1486693	2.49837
		3	1486694	1488693	2.74882
		3	1488694	1490693	2.51479
		3	1490694	1492693	2.43259
		3	1492694	1494693	2.60389
	ECG_03577	3	1504694	1506693	2.45317
		3	1506694	1508693	2.54091
	ECG_03578	3	1508694	1510693	2.63673
		3	1510694	1512693	3.20152
		3	1512694	1514693	3.1413
		3	1514694	1516693	3.04496
		3	1516694	1518693	3.16642
	ECG_03592	3	1590694	1592693	2.36733
		3	1592694	1594693	2.49191
		3	1594694	1596693	2.43756
	ECG_03593	3	1604694	1606693	3.06017
	ECG_03750	3	3944694	3946693	2.41356
		3	3956694	3958693	2.66664
		3	3958694	3960693	2.70352
	ECG_03751	3	3966694	3968693	3.23353
		3	3968694	3970693	3.18158
	ECG_03752	3	3968694	3970693	3.18158
		3	3970694	3972693	3.25041
		3	3972694	3974693	3.21265
		3	3974694	3976693	3.21315
		3	3976694	3978693	3.29326
	ECG_03753	3	3996694	3998693	2.92866
		3	3998694	4000693	2.98825
		3	4000694	4002693	2.67541
		3	4002694	4004693	2.57879
	ECG_03754	3	4004694	4006693	2.43519
		3	4006694	4008693	2.45948
		3	4008694	4010693	2.46395
	ECG_04202	3	8948694	8950693	2.37305
		3	8952694	8954693	2.5179
		3	8954694	8956693	2.68826
		3	8956694	8958693	2.36674
		3	8964694	8966693	2.37718
	ECG_04208	3	9092694	9094693	2.48421
		3	9094694	9096693	2.32809
	ECG_04209	3	9094694	9096693	2.32809
		3	9098694	9100693	2.41941
	ECG_04561	3	12552694	12554693	2.37552
		3	12554694	12556693	2.39648
		3	12556694	12558693	2.43345
	ECG_04562	3	12564694	12566693	2.36155
	ECG_04566	3	12614694	12616693	2.33872
	ECG_04579	3	12848694	12850693	2.57753
		3	12850694	12852693	2.40858
	ECG_05146	4	464351	466350	2.3686
	ECG_05148	4	484351	486350	2.32759
	ECG_05154	4	530351	532350	2.49157
	ECG_05155	4	532351	534350	2.71189
	ECG_05231	4	1824351	1826350	2.34764
	ECG_05432	4	4674351	4676350	2.37312
		4	4676351	4678350	2.46597
		4	4678351	4680350	2.39017
	ECG_05734	4	8654351	8656350	2.91791
	ECG_05735	4	8662351	8664350	2.3637
	ECG_05750	4	8904351	8906350	2.77555
	ECG_05759	4	9092351	9094350	3.15171
		4	9094351	9096350	3.21752
	ECG_05760	4	9106351	9108350	2.83337
		4	9108351	9110350	2.32615
	ECG_05833	4	10482351	10484350	2.79216
		4	10492351	10494350	2.34515
		4	10494351	10496350	2.9216
		4	10496351	10498350	3.05492
		4	10498351	10500350	2.60915
	ECG_05867	4	10878351	10880350	2.44166
	ECG_05868	4	10888351	10890350	3.15068
	ECG_05869	4	10890351	10892350	3.0926
		4	10892351	10894350	3.13373
		4	10894351	10896350	3.12152
		4	10896351	10898350	3.06599
		4	10898351	10900350	2.99025
	ECG_05870	4	10898351	10900350	2.99025
		4	10900351	10902350	3.02522
		4	10902351	10904350	3.15673
		4	10904351	10906350	3.14055
		4	10906351	10908350	3.51927
	ECG_05871	4	10910351	10912350	3.00224
	ECG_05872	4	10910351	10912350	3.00224
		4	10912351	10914350	3.16037
	ECG_05873	4	10920351	10922350	2.75394
	ECG_05874	4	10924351	10926350	2.73276
	ECG_05875	4	10928351	10930350	3.32973
		4	10934351	10936350	3.0463
		4	10936351	10938350	3.07682
		4	10938351	10940350	3.14063
	ECG_05876	4	10940351	10942350	2.59919
	ECG_05877	4	10950351	10952350	2.50119
		4	10952351	10954350	2.48168
	ECG_05878	4	10986351	10988350	2.52288
		4	10988351	10990350	2.62985
		4	10990351	10992350	2.9677
		4	10992351	10994350	3.01143
		4	10994351	10996350	2.62209
		4	10996351	10998350	2.96043
		4	11000351	11002350	2.50563
		4	11008351	11010350	2.45473
	ECG_05879	4	11014351	11016350	2.32514
	ECG_05880	4	11034351	11036350	2.35127
	ECG_05881	4	11034351	11036350	2.35127
		4	11036351	11038350	2.38013
		4	11038351	11040350	2.47187
	ECG_05885	4	11044351	11046350	2.62577
	ECG_05910	4	11244351	11246350	2.33009
	ECG_06006	4	12214351	12216350	2.70992
	ECG_06138	5	149120	151119	2.57053
	ECG_06160	5	433120	435119	2.37217
		5	437120	439119	2.53135
		5	439120	441119	2.58659
		5	441120	443119	2.62158
	ECG_06161	5	441120	443119	2.62158
		5	443120	445119	2.47167
	ECG_06162	5	447120	449119	2.6434
		5	449120	451119	2.84464
	ECG_06185	5	911120	913119	2.3716
	ECG_06197	5	1015120	1017119	2.32863
		5	1019120	1021119	2.33988
		5	1021120	1023119	2.74245
		5	1023120	1025119	2.54381
		5	1025120	1027119	2.36668
		5	1027120	1029119	2.7226
	ECG_06198	5	1035120	1037119	2.34079
		5	1039120	1041119	2.33354
	ECG_06199	5	1039120	1041119	2.33354
	ECG_06201	5	1053120	1055119	2.42246
		5	1055120	1057119	2.45902
		5	1057120	1059119	2.52857
	ECG_06202	5	1059120	1061119	2.67057
	ECG_06204	5	1071120	1073119	2.40076
	ECG_06510	5	5025120	5027119	2.52817
		5	5027120	5029119	2.50319
	ECG_06512	5	5069120	5071119	2.39952
	ECG_06526	5	5165120	5167119	2.42671
		5	5167120	5169119	2.55857
	ECG_07318	5	13459120	13461119	2.52892
		5	13461120	13463119	2.69197
		5	13463120	13465119	2.73742
		5	13465120	13467119	2.61616
		5	13467120	13469119	2.47944
		5	13469120	13471119	2.37001
		5	13473120	13475119	2.39642
	ECG_07376	5	14105120	14107119	2.48621
	ECG_07421	5	14559120	14561119	2.38431
	ECG_07512	6	567186	569185	2.60155
	ECG_07518	6	621186	623185	2.45519
	ECG_07519	6	637186	639185	2.38362
		6	645186	647185	2.40896
	ECG_07529	6	765186	767185	2.4474
		6	777186	779185	2.42405
		6	779186	781185	2.38686
	ECG_07615	6	4595186	4597185	3.77831
	ECG_07730	6	6453186	6455185	2.68669
	ECG_07907	6	11699186	11701185	2.38863
		6	11701186	11703185	2.57813
		6	11703186	11705185	2.46196
	ECG_07908	6	11707186	11709185	2.39354
		6	11709186	11711185	2.34059
	ECG_07909	6	11713186	11715185	2.59478
		6	11715186	11717185	2.82695
	ECG_07910	6	11721186	11723185	2.357
		6	11725186	11727185	2.36888
	ECG_07966	6	12583186	12585185	3.37409
		6	12585186	12587185	3.44931
		6	12587186	12589185	3.77874
	ECG_07967	6	12589186	12591185	3.95049
		6	12591186	12593185	2.93182
	ECG_07968	6	12593186	12595185	3.36121
		6	12595186	12597185	3.59091
		6	12597186	12599185	2.84904
		6	12599186	12601185	2.86115
		6	12601186	12603185	3.61746
		6	12603186	12605185	3.39032
	ECG_07969	6	12607186	12609185	3.27138
		6	12609186	12611185	2.91036
	ECG_07982	6	12747186	12749185	2.35767
		6	12749186	12751185	3.51998
		6	12751186	12753185	2.77024
		6	12753186	12755185	2.85528
	ECG_08005	6	13045186	13047185	3.15364
	ECG_08224	7	2582269	2584268	2.44012
	ECG_08279	7	4362269	4364268	2.39385
		7	4364269	4366268	2.45006
		7	4366269	4368268	2.63977
	ECG_08701	8	678869	680868	3.61617
	ECG_08730	8	1446869	1448868	2.71671
	ECG_08731	8	1448869	1450868	2.4207
	ECG_08750	8	1716869	1718868	2.47358
		8	1718869	1720868	2.58295
	ECG_08763	8	1926869	1928868	2.44263
	ECG_08903	8	3260869	3262868	2.71043
	ECG_08907	8	3304869	3306868	2.48286
	ECG_08908	8	3306869	3308868	2.62989
		8	3308869	3310868	2.6638
	ECG_08909	8	3310869	3312868	2.37525
	ECG_08910	8	3316869	3318868	2.32822
	ECG_09221	8	7708869	7710868	4.23982
	ECG_09222	8	7714869	7716868	3.49538
	ECG_09223	8	7720869	7722868	2.74329
	ECG_09224	8	7722869	7724868	2.55184
		8	7724869	7726868	2.61494
		8	7726869	7728868	2.52887
		8	7728869	7730868	2.42738
	ECG_09227	8	7748869	7750868	2.42694
		8	7750869	7752868	2.502
		8	7752869	7754868	3.12998
		8	7754869	7756868	2.99072
	ECG_09271	8	8214869	8216868	2.91923
		8	8216869	8218868	2.86245
	ECG_09283	8	8354869	8356868	2.38947
	ECG_09538	9	2483730	2485729	2.85177
		9	2485730	2487729	2.97722
		9	2487730	2489729	3.33091
		9	2489730	2491729	4.05242
	ECG_09560	9	2913730	2915729	3.13209
	ECG_09599	9	3497730	3499729	2.44779
	ECG_09858	9	7555730	7557729	2.56097
		9	7557730	7559729	2.46109
	ECG_09859	9	7563730	7565729	2.4086
	ECG_09872	9	8025730	8027729	2.71679
		9	8027730	8029729	2.84477
		9	8029730	8031729	2.91372
		9	8031730	8033729	2.59014
	ECG_09877	9	8049730	8051729	2.50945
	ECG_09878	9	8051730	8053729	2.70374
	ECG_09879	9	8053730	8055729	2.33284

## Sheet: Sheet5
Table S5. Candidate selection genes and windows based on across-population approaches (FST and XP-nSL) between XJ and QG population, Related to Figs. S10A and S18B.
Evidence	Gene	Chr	Start	End	Value
FST	ECG_00211	1	3876001	3878000	0.230385
	ECG_00288	1	4746001	4748000	0.226316
	ECG_00334	1	5360001	5362000	0.193584
		1	5364001	5366000	0.200389
		1	5366001	5368000	0.200112
		1	5368001	5370000	0.254553
		1	5370001	5372000	0.284637
		1	5372001	5374000	0.262869
	ECG_00335	1	5374001	5376000	0.263349
		1	5376001	5378000	0.233472
	ECG_00336	1	5380001	5382000	0.272753
	ECG_00395	1	6094001	6096000	0.221133
	ECG_00399	1	6142001	6144000	0.207947
	ECG_00400	1	6172001	6174000	0.18661
		1	6174001	6176000	0.267431
	ECG_00403	1	6200001	6202000	0.188914
	ECG_00404	1	6200001	6202000	0.188914
	ECG_00405	1	6208001	6210000	0.285191
		1	6216001	6218000	0.258666
	ECG_00407	1	6236001	6238000	0.236123
	ECG_00410	1	6292001	6294000	0.247031
		1	6314001	6316000	0.206379
	ECG_00422	1	6414001	6416000	0.214208
	ECG_00544	1	8030001	8032000	0.195116
	ECG_00795	1	10858001	10860000	0.238276
	ECG_00918	1	11878001	11880000	0.188484
	ECG_00922	1	11898001	11900000	0.200787
	ECG_00927	1	11952001	11954000	0.187122
	ECG_01010	1	12656001	12658000	0.190752
		1	12658001	12660000	0.180708
	ECG_01096	1	13370001	13372000	0.186229
	ECG_01302	1	15294001	15296000	0.182834
		1	15296001	15298000	0.182834
	ECG_01304	1	15308001	15310000	0.182834
	ECG_01389	1	16150001	16152000	0.19221
	ECG_01765	1	19708001	19710000	0.233148
		1	19712001	19714000	0.230912
	ECG_01766	1	19722001	19724000	0.186404
	ECG_01769	1	19760001	19762000	0.213937
		1	19786001	19788000	0.183441
		1	19790001	19792000	0.2138
		1	19792001	19794000	0.190456
		1	19796001	19798000	0.189787
		1	19800001	19802000	0.215903
	ECG_01770	1	19804001	19806000	0.226591
	ECG_01990	1	22786001	22788000	0.181855
	ECG_02056	1	24052001	24054000	0.194921
	ECG_02274	2	2816001	2818000	0.185999
		2	2818001	2820000	0.180448
	ECG_02277	2	2878001	2880000	0.18263
		2	2884001	2886000	0.204409
		2	2888001	2890000	0.182834
		2	2890001	2892000	0.183324
	ECG_02640	2	6524001	6526000	0.220515
		2	6526001	6528000	0.19609
	ECG_02642	2	6562001	6564000	0.320933
	ECG_02643	2	6562001	6564000	0.320933
		2	6564001	6566000	0.315554
		2	6566001	6568000	0.20623
	ECG_02644	2	6568001	6570000	0.347519
		2	6570001	6572000	0.254224
		2	6572001	6574000	0.288518
		2	6580001	6582000	0.297428
		2	6582001	6584000	0.269667
	ECG_02645	2	6582001	6584000	0.269667
		2	6586001	6588000	0.303528
		2	6588001	6590000	0.229236
		2	6590001	6592000	0.278257
		2	6592001	6594000	0.338064
	ECG_02646	2	6598001	6600000	0.403978
	ECG_02647	2	6602001	6604000	0.363993
	ECG_02648	2	6608001	6610000	0.322184
	ECG_02649	2	6610001	6612000	0.31504
		2	6612001	6614000	0.291883
	ECG_02650	2	6624001	6626000	0.184665
		2	6626001	6628000	0.212738
		2	6632001	6634000	0.180948
	ECG_02651	2	6634001	6636000	0.186135
		2	6636001	6638000	0.198502
		2	6638001	6640000	0.180879
	ECG_02653	2	6644001	6646000	0.213653
		2	6650001	6652000	0.201394
	ECG_02699	2	7176001	7178000	0.218172
	ECG_02707	2	7290001	7292000	0.181463
		2	7298001	7300000	0.218203
		2	7302001	7304000	0.188707
		2	7306001	7308000	0.201686
	ECG_02708	2	7310001	7312000	0.186227
	ECG_02857	2	8840001	8842000	0.185103
		2	8842001	8844000	0.181742
		2	8844001	8846000	0.194915
	ECG_02912	2	9484001	9486000	0.186866
		2	9486001	9488000	0.18379
	ECG_02958	2	10072001	10074000	0.202308
	ECG_02992	2	10504001	10506000	0.216406
	ECG_03346	2	15084001	15086000	0.182341
		2	15086001	15088000	0.202133
		2	15088001	15090000	0.204431
		2	15090001	15092000	0.208273
	ECG_03369	2	15278001	15280000	0.193711
		2	15280001	15282000	0.203833
		2	15282001	15284000	0.217377
	ECG_03589	3	1566001	1568000	0.183787
	ECG_03592	3	1588001	1590000	0.338314
	ECG_03697	3	2916001	2918000	0.205381
	ECG_03954	3	6392001	6394000	0.204952
	ECG_04019	3	7048001	7050000	0.189942
	ECG_04130	3	8232001	8234000	0.185613
	ECG_04131	3	8232001	8234000	0.185613
	ECG_04132	3	8236001	8238000	0.200997
	ECG_04133	3	8246001	8248000	0.21442
		3	8250001	8252000	0.185463
	ECG_04326	3	10030001	10032000	0.200154
		3	10046001	10048000	0.218061
		3	10302001	10304000	0.253979
	ECG_04377	3	10664001	10666000	0.199476
		3	10666001	10668000	0.26219
	ECG_04378	3	10668001	10670000	0.267674
		3	10670001	10672000	0.263262
		3	10672001	10674000	0.271747
	ECG_04379	3	10674001	10676000	0.275906
		3	10676001	10678000	0.185744
		3	10678001	10680000	0.211384
	ECG_04380	3	10678001	10680000	0.211384
		3	10680001	10682000	0.247833
	ECG_04407	3	10984001	10986000	0.321905
	ECG_04410	3	11024001	11026000	0.202073
		3	11028001	11030000	0.235014
	ECG_04412	3	11044001	11046000	0.190738
		3	11046001	11048000	0.22742
	ECG_04416	3	11060001	11062000	0.196319
	ECG_04420	3	11106001	11108000	0.236376
		3	11110001	11112000	0.240734
		3	11112001	11114000	0.233858
	ECG_04421	3	11116001	11118000	0.28668
		3	11118001	11120000	0.246751
		3	11120001	11122000	0.232382
	ECG_04423	3	11132001	11134000	0.258094
		3	11134001	11136000	0.204933
		3	11138001	11140000	0.279929
	ECG_04424	3	11146001	11148000	0.287693
		3	11148001	11150000	0.209853
	ECG_04425	3	11154001	11156000	0.245795
		3	11156001	11158000	0.276437
		3	11158001	11160000	0.294703
	ECG_04429	3	11224001	11226000	0.24699
	ECG_04430	3	11228001	11230000	0.208899
	ECG_04431	3	11232001	11234000	0.185813
		3	11238001	11240000	0.21631
	ECG_04432	3	11252001	11254000	0.223565
		3	11254001	11256000	0.222486
		3	11256001	11258000	0.186329
	ECG_04469	3	11528001	11530000	0.188074
	ECG_04483	3	11764001	11766000	0.26645
	ECG_04484	3	11774001	11776000	0.186711
	ECG_04486	3	11792001	11794000	0.2065
	ECG_04508	3	12008001	12010000	0.183034
		3	12010001	12012000	0.198206
		3	12012001	12014000	0.223405
	ECG_04517	3	12066001	12068000	0.20774
	ECG_04519	3	12102001	12104000	0.19176
	ECG_04520	3	12108001	12110000	0.192078
	ECG_04521	3	12116001	12118000	0.181123
	ECG_04523	3	12146001	12148000	0.192408
		3	12150001	12152000	0.180667
	ECG_04528	3	12258001	12260000	0.198698
	ECG_04529	3	12262001	12264000	0.217732
	ECG_04530	3	12262001	12264000	0.217732
	ECG_04531	3	12262001	12264000	0.217732
		3	12264001	12266000	0.213048
	ECG_04534	3	12284001	12286000	0.221613
	ECG_04537	3	12310001	12312000	0.225893
	ECG_04551	3	12438001	12440000	0.202985
		3	12440001	12442000	0.202743
		3	12442001	12444000	0.222341
		3	12444001	12446000	0.234985
		3	12446001	12448000	0.234451
	ECG_04552	3	12462001	12464000	0.193776
	ECG_04554	3	12486001	12488000	0.185967
		3	12494001	12496000	0.191525
	ECG_04555	3	12494001	12496000	0.191525
	ECG_04557	3	12508001	12510000	0.186429
	ECG_04562	3	12568001	12570000	0.232374
		3	12572001	12574000	0.256389
	ECG_04563	3	12580001	12582000	0.23918
		3	12582001	12584000	0.222949
	ECG_04571	3	12708001	12710000	0.193457
	ECG_04579	3	12850001	12852000	0.183298
	ECG_04581	3	12858001	12860000	0.223279
	ECG_04586	3	12910001	12912000	0.184802
	ECG_04587	3	12916001	12918000	0.233661
	ECG_04595	3	12952001	12954000	0.243597
		3	12956001	12958000	0.226435
	ECG_04598	3	12980001	12982000	0.200232
	ECG_04879	3	16374001	16376000	0.214659
	ECG_04886	3	16458001	16460000	0.194413
	ECG_04910	3	17098001	17100000	0.205643
		3	17100001	17102000	0.202977
		3	17102001	17104000	0.269989
		3	17104001	17106000	0.215797
		3	17106001	17108000	0.254945
		3	17108001	17110000	0.223195
	ECG_04911	3	17110001	17112000	0.182954
	ECG_04955	3	18150001	18152000	0.189532
	ECG_04957	3	18156001	18158000	0.206407
	ECG_04971	3	18326001	18328000	0.186428
	ECG_04972	3	18366001	18368000	0.204933
	ECG_04973	3	18366001	18368000	0.204933
		3	18370001	18372000	0.212941
		3	18372001	18374000	0.223481
		3	18374001	18376000	0.246366
	ECG_05044	3	19118001	19120000	0.186018
		3	19120001	19122000	0.183298
	ECG_05045	3	19120001	19122000	0.183298
		3	19124001	19126000	0.18153
	ECG_05046	3	19124001	19126000	0.18153
		3	19126001	19128000	0.188074
	ECG_05049	3	19142001	19144000	0.199976
	ECG_05050	3	19146001	19148000	0.182224
		3	19148001	19150000	0.198332
		3	19150001	19152000	0.197006
		3	19152001	19154000	0.182976
		3	19154001	19156000	0.185454
	ECG_05253	4	2102001	2104000	0.19856
	ECG_05431	4	4666001	4668000	0.18728
	ECG_05432	4	4670001	4672000	0.217906
		4	4672001	4674000	0.222404
		4	4674001	4676000	0.202641
		4	4676001	4678000	0.18209
		4	4680001	4682000	0.187359
	ECG_05546	4	5714001	5716000	0.253666
		4	5720001	5722000	0.208676
	ECG_05548	4	5746001	5748000	0.199036
		4	5748001	5750000	0.251219
	ECG_05549	4	5750001	5752000	0.259881
	ECG_05551	4	5760001	5762000	0.232054
		4	5762001	5764000	0.192357
	ECG_05863	4	10792001	10794000	0.206447
		4	10794001	10796000	0.207189
	ECG_05867	4	10864001	10866000	0.210337
	ECG_05878	4	11006001	11008000	0.235934
	ECG_05897	4	11142001	11144000	0.187689
	ECG_05898	4	11142001	11144000	0.187689
	ECG_05918	4	11368001	11370000	0.24839
	ECG_05920	4	11430001	11432000	0.216954
	ECG_05928	4	11518001	11520000	0.240934
	ECG_05938	4	11644001	11646000	0.24839
		4	11650001	11652000	0.219849
	ECG_05939	4	11650001	11652000	0.219849
	ECG_05947	4	11762001	11764000	0.228053
	ECG_05997	4	12152001	12154000	0.225813
	ECG_06168	5	550001	552000	0.181674
	ECG_06175	5	794001	796000	0.193396
	ECG_06241	5	1702001	1704000	0.193379
		5	1704001	1706000	0.200957
		5	1706001	1708000	0.230812
		5	1708001	1710000	0.233992
		5	1710001	1712000	0.215889
	ECG_06244	5	1756001	1758000	0.188062
	ECG_06401	5	3918001	3920000	0.25641
	ECG_06402	5	3918001	3920000	0.25641
	ECG_06449	5	4412001	4414000	0.180553
	ECG_06450	5	4418001	4420000	0.215401
		5	4420001	4422000	0.215401
	ECG_06455	5	4444001	4446000	0.186852
	ECG_06488	5	4762001	4764000	0.238326
	ECG_06492	5	4782001	4784000	0.266426
		5	4784001	4786000	0.255195
	ECG_06493	5	4792001	4794000	0.192246
	ECG_06494	5	4800001	4802000	0.197296
		5	4802001	4804000	0.210441
	ECG_06495	5	4804001	4806000	0.215707
	ECG_06496	5	4812001	4814000	0.186267
		5	4814001	4816000	0.198672
		5	4816001	4818000	0.198672
		5	4818001	4820000	0.204829
		5	4820001	4822000	0.198672
		5	4822001	4824000	0.181397
		5	4824001	4826000	0.217904
		5	4826001	4828000	0.222117
		5	4830001	4832000	0.19944
	ECG_06497	5	4840001	4842000	0.189602
	ECG_06498	5	4840001	4842000	0.189602
		5	4844001	4846000	0.19392
	ECG_06502	5	4888001	4890000	0.290152
		5	4890001	4892000	0.229852
	ECG_06503	5	4912001	4914000	0.20051
		5	4914001	4916000	0.195844
		5	4918001	4920000	0.20051
	ECG_06504	5	4922001	4924000	0.196458
		5	4924001	4926000	0.19442
	ECG_06506	5	4932001	4934000	0.188265
		5	4936001	4938000	0.257998
		5	4940001	4942000	0.259704
		5	4942001	4944000	0.271478
		5	4944001	4946000	0.245019
		5	4946001	4948000	0.250608
		5	4948001	4950000	0.275506
		5	4950001	4952000	0.302306
	ECG_06507	5	4990001	4992000	0.240548
	ECG_06508	5	5014001	5016000	0.186702
	ECG_06509	5	5020001	5022000	0.229182
	ECG_06510	5	5032001	5034000	0.222402
	ECG_06511	5	5038001	5040000	0.253954
	ECG_06512	5	5048001	5050000	0.213576
		5	5064001	5066000	0.243095
		5	5072001	5074000	0.291264
		5	5074001	5076000	0.261036
		5	5076001	5078000	0.24375
	ECG_06513	5	5084001	5086000	0.289812
	ECG_06516	5	5096001	5098000	0.335423
	ECG_06517	5	5098001	5100000	0.215085
	ECG_06518	5	5102001	5104000	0.284861
		5	5104001	5106000	0.239639
		5	5106001	5108000	0.353991
		5	5108001	5110000	0.208275
	ECG_06519	5	5112001	5114000	0.266248
		5	5114001	5116000	0.197836
	ECG_06520	5	5116001	5118000	0.277657
		5	5118001	5120000	0.246317
	ECG_06521	5	5126001	5128000	0.307262
	ECG_06522	5	5128001	5130000	0.267836
		5	5130001	5132000	0.230506
	ECG_06523	5	5130001	5132000	0.230506
		5	5132001	5134000	0.217255
		5	5134001	5136000	0.305032
		5	5136001	5138000	0.231495
	ECG_06524	5	5136001	5138000	0.231495
		5	5140001	5142000	0.25937
	ECG_06525	5	5140001	5142000	0.25937
		5	5142001	5144000	0.276067
		5	5144001	5146000	0.287172
		5	5146001	5148000	0.330343
		5	5148001	5150000	0.326989
		5	5150001	5152000	0.34837
		5	5152001	5154000	0.30372
		5	5154001	5156000	0.345341
		5	5156001	5158000	0.350181
		5	5160001	5162000	0.35737
		5	5162001	5164000	0.261872
	ECG_06526	5	5164001	5166000	0.190931
		5	5166001	5168000	0.278727
		5	5168001	5170000	0.245864
	ECG_06527	5	5172001	5174000	0.307085
	ECG_06528	5	5172001	5174000	0.307085
		5	5174001	5176000	0.25079
		5	5176001	5178000	0.293501
	ECG_06529	5	5180001	5182000	0.275229
	ECG_06530	5	5182001	5184000	0.311465
		5	5184001	5186000	0.229697
		5	5186001	5188000	0.268838
		5	5188001	5190000	0.278387
		5	5190001	5192000	0.296406
		5	5196001	5198000	0.213722
	ECG_06540	5	5304001	5306000	0.203574
	ECG_06553	5	5406001	5408000	0.206237
	ECG_06558	5	5426001	5428000	0.224297
	ECG_06565	5	5502001	5504000	0.186471
		5	5504001	5506000	0.185847
	ECG_06567	5	5524001	5526000	0.193944
	ECG_06571	5	5564001	5566000	0.211725
	ECG_06574	5	5572001	5574000	0.202947
	ECG_06575	5	5572001	5574000	0.202947
	ECG_06576	5	5574001	5576000	0.19835
	ECG_06577	5	5578001	5580000	0.230848
	ECG_06578	5	5586001	5588000	0.182946
	ECG_06579	5	5592001	5594000	0.21632
		5	5596001	5598000	0.228312
		5	5598001	5600000	0.214611
		5	5600001	5602000	0.24367
	ECG_06580	5	5604001	5606000	0.243271
	ECG_06581	5	5610001	5612000	0.214842
	ECG_06582	5	5622001	5624000	0.317527
	ECG_06589	5	5682001	5684000	0.20833
	ECG_06603	5	5846001	5848000	0.18391
	ECG_06604	5	5848001	5850000	0.180665
		5	5852001	5854000	0.184745
	ECG_06605	5	5858001	5860000	0.185894
	ECG_06626	5	6012001	6014000	0.188375
	ECG_06633	5	6118001	6120000	0.201219
	ECG_06664	5	6396001	6398000	0.25546
	ECG_06665	5	6406001	6408000	0.212066
	ECG_06670	5	6422001	6424000	0.217698
	ECG_06671	5	6422001	6424000	0.217698
	ECG_06675	5	6478001	6480000	0.190048
	ECG_06678	5	6506001	6508000	0.204868
	ECG_06686	5	6570001	6572000	0.199845
	ECG_06687	5	6636001	6638000	0.234847
		5	6638001	6640000	0.200457
		5	6640001	6642000	0.212494
	ECG_06688	5	6658001	6660000	0.319918
		5	6660001	6662000	0.315502
	ECG_06689	5	6660001	6662000	0.315502
		5	6664001	6666000	0.23768
	ECG_06690	5	6664001	6666000	0.23768
	ECG_06691	5	6666001	6668000	0.244572
	ECG_06692	5	6674001	6676000	0.350938
		5	6676001	6678000	0.342
	ECG_06693	5	6688001	6690000	0.182678
	ECG_06969	5	9504001	9506000	0.221168
	ECG_06973	5	9530001	9532000	0.192881
	ECG_06974	5	9548001	9550000	0.182794
	ECG_07184	5	11822001	11824000	0.237969
	ECG_07241	5	12720001	12722000	0.180925
		5	12730001	12732000	0.241118
		5	12732001	12734000	0.229759
		5	12734001	12736000	0.233259
		5	12736001	12738000	0.216159
		5	12738001	12740000	0.191484
		5	12740001	12742000	0.21757
		5	12742001	12744000	0.21214
		5	12744001	12746000	0.266696
		5	12746001	12748000	0.246627
		5	12748001	12750000	0.296465
		5	12750001	12752000	0.29372
		5	12756001	12758000	0.191737
		5	12758001	12760000	0.189671
	ECG_07256	5	12858001	12860000	0.180382
	ECG_07257	5	12858001	12860000	0.180382
	ECG_07434	5	14770001	14772000	0.184578
	ECG_07435	5	14770001	14772000	0.184578
	ECG_07436	5	14772001	14774000	0.223951
	ECG_07436	5	14774001	14776000	0.210905
	ECG_07519	6	632001	634000	0.186259
	ECG_07538	6	862001	864000	0.193768
	ECG_07826	6	10690001	10692000	0.18518
		6	10692001	10694000	0.207344
		6	10694001	10696000	0.220891
	ECG_07832	6	10716001	10718000	0.216773
	ECG_07847	6	10788001	10790000	0.186712
	ECG_07854	6	10866001	10868000	0.188701
	ECG_07855	6	10894001	10896000	0.206003
		6	10904001	10906000	0.195113
	ECG_08046	7	56001	58000	0.183366
	ECG_08147	7	912001	914000	0.188692
	ECG_08343	7	4796001	4798000	0.261203
		7	4798001	4800000	0.279276
		7	4800001	4802000	0.239964
		7	4802001	4804000	0.224635
	ECG_08344	7	4806001	4808000	0.197671
	ECG_08450	7	7030001	7032000	0.180819
	ECG_08518	7	7982001	7984000	0.195244
		7	7984001	7986000	0.231455
	ECG_08519	7	7984001	7986000	0.231455
		7	7986001	7988000	0.215818
		7	7988001	7990000	0.190408
	ECG_08580	7	9040001	9042000	0.210841
		7	9046001	9048000	0.216036
	ECG_08600	7	9242001	9244000	0.181816
	ECG_08602	7	9260001	9262000	0.200258
		7	9264001	9266000	0.206471
	ECG_08603	7	9268001	9270000	0.199099
	ECG_08612	7	9342001	9344000	0.244458
	ECG_08678	8	336001	338000	0.267094
	ECG_08704	8	838001	840000	0.186866
	ECG_08705	8	838001	840000	0.186866
	ECG_08715	8	1262001	1264000	0.208224
	ECG_08762	8	1914001	1916000	0.189134
		8	1916001	1918000	0.260341
		8	1918001	1920000	0.240198
	ECG_08803	8	2342001	2344000	0.184165
		8	2344001	2346000	0.185003
	ECG_08804	8	2344001	2346000	0.185003
		8	2346001	2348000	0.187857
	ECG_08805	8	2346001	2348000	0.187857
		8	2348001	2350000	0.180724
	ECG_08806	8	2350001	2352000	0.184178
	ECG_09030	8	4800001	4802000	0.255741
	ECG_09032	8	4834001	4836000	0.259398
	ECG_09033	8	4834001	4836000	0.259398
	ECG_09035	8	4860001	4862000	0.283781
	ECG_09041	8	4976001	4978000	0.247533
		8	4980001	4982000	0.259234
	ECG_09054	8	5100001	5102000	0.283781
	ECG_09056	8	5124001	5126000	0.283781
	ECG_09061	8	5290001	5292000	0.28585
		8	5298001	5300000	0.320845
	ECG_09062	8	5352001	5354000	0.333854
	ECG_09065	8	5410001	5412000	0.312939
		8	5412001	5414000	0.19971
	ECG_09067	8	5432001	5434000	0.333854
	ECG_09069	8	5440001	5442000	0.264315
		8	5448001	5450000	0.333854
	ECG_09073	8	5502001	5504000	0.290368
	ECG_09074	8	5536001	5538000	0.32952
		8	5538001	5540000	0.198506
	ECG_09078	8	5564001	5566000	0.333854
	ECG_09079	8	5580001	5582000	0.333854
	ECG_09081	8	5602001	5604000	0.185507
	ECG_09083	8	5636001	5638000	0.296697
	ECG_09084	8	5664001	5666000	0.26286
	ECG_09085	8	5680001	5682000	0.333854
		8	5686001	5688000	0.19971
		8	5696001	5698000	0.333854
	ECG_09087	8	5726001	5728000	0.298324
	ECG_09089	8	5772001	5774000	0.232002
		8	5786001	5788000	0.333854
	ECG_09092	8	5818001	5820000	0.333854
	ECG_09096	8	5866001	5868000	0.180859
		8	5868001	5870000	0.359035
	ECG_09098	8	5884001	5886000	0.359035
	ECG_09100	8	5924001	5926000	0.189798
	ECG_09102	8	5952001	5954000	0.263795
		8	5958001	5960000	0.192322
		8	5966001	5968000	0.260471
		8	5972001	5974000	0.34512
	ECG_09111	8	6050001	6052000	0.385018
	ECG_09113	8	6058001	6060000	0.339895
	ECG_09114	8	6068001	6070000	0.227328
	ECG_09115	8	6080001	6082000	0.26042
	ECG_09116	8	6108001	6110000	0.363235
		8	6114001	6116000	0.209676
	ECG_09119	8	6158001	6160000	0.348337
	ECG_09142	8	6480001	6482000	0.226511
	ECG_09143	8	6504001	6506000	0.191063
	ECG_09199	8	7506001	7508000	0.211803
	ECG_09618	9	3796001	3798000	0.183318
	ECG_09633	9	3992001	3994000	0.182487
	ECG_09634	9	3998001	4000000	0.182024
		9	4010001	4012000	0.183067
		9	4012001	4014000	0.191112
	ECG_09635	9	4020001	4022000	0.200255
	ECG_09637	9	4036001	4038000	0.198559
	ECG_09638	9	4036001	4038000	0.198559
		9	4042001	4044000	0.204869
		9	4048001	4050000	0.200122
	ECG_09639	9	4056001	4058000	0.204869
	ECG_09642	9	4076001	4078000	0.204869
	ECG_09645	9	4094001	4096000	0.204869
	ECG_09647	9	4110001	4112000	0.204869
		9	4112001	4114000	0.196471
	ECG_09648	9	4118001	4120000	0.190708
		9	4120001	4122000	0.204869
	ECG_09650	9	4136001	4138000	0.204869
		9	4140001	4142000	0.192551
		9	4144001	4146000	0.182479
		9	4146001	4148000	0.204869
	ECG_09651	9	4166001	4168000	0.204869
		9	4172001	4174000	0.204869
		9	4176001	4178000	0.204869
	ECG_09652	9	4176001	4178000	0.204869
	ECG_09653	9	4190001	4192000	0.204869
		9	4198001	4200000	0.213679
		9	4200001	4202000	0.204869
		9	4204001	4206000	0.204869
		9	4206001	4208000	0.204869
	ECG_09654	9	4212001	4214000	0.204869
		9	4214001	4216000	0.196397
		9	4216001	4218000	0.198476
		9	4218001	4220000	0.204869
	ECG_09657	9	4254001	4256000	0.182484
	ECG_09660	9	4310001	4312000	0.185243
		9	4312001	4314000	0.205698
		9	4314001	4316000	0.184944
		9	4328001	4330000	0.182114
	ECG_09663	9	4352001	4354000	0.183986
	ECG_09664	9	4356001	4358000	0.183986
	ECG_09674	9	4420001	4422000	0.18658
	ECG_09685	9	4676001	4678000	0.202871
	ECG_09689	9	4724001	4726000	0.186585
	ECG_09691	9	4738001	4740000	0.184536
	ECG_09695	9	4784001	4786000	0.180978
	ECG_09701	9	4942001	4944000	0.184337
	ECG_09706	9	4972001	4974000	0.198074
	ECG_09708	9	4990001	4992000	0.184536
	ECG_09709	9	4990001	4992000	0.184536
	ECG_09711	9	5018001	5020000	0.185502
	ECG_09712	9	5036001	5038000	0.190114
	ECG_09713	9	5050001	5052000	0.198792
		9	5052001	5054000	0.199499
		9	5054001	5056000	0.194866
		9	5066001	5068000	0.192088
		9	5068001	5070000	0.18658
		9	5070001	5072000	0.193712
		9	5072001	5074000	0.186251
	ECG_09715	9	5088001	5090000	0.182034
		9	5090001	5092000	0.182034
	ECG_09716	9	5090001	5092000	0.182034
		9	5094001	5096000	0.182034
		9	5096001	5098000	0.182034
		9	5098001	5100000	0.182496
	ECG_09717	9	5098001	5100000	0.182496
	ECG_09718	9	5098001	5100000	0.182496
		9	5106001	5108000	0.184442
	ECG_09721	9	5274001	5276000	0.201301
		9	5288001	5290000	0.19328
	ECG_09731	9	5508001	5510000	0.199905
	ECG_09732	9	5514001	5516000	0.202915
		9	5516001	5518000	0.187757
		9	5520001	5522000	0.23543
		9	5522001	5524000	0.224691
	ECG_09752	9	5754001	5756000	0.195213
		9	5762001	5764000	0.187498
		9	5764001	5766000	0.191043
		9	5766001	5768000	0.185058
	ECG_09753	9	5782001	5784000	0.214085
		9	5784001	5786000	0.224772
		9	5786001	5788000	0.228678
		9	5788001	5790000	0.236252
	ECG_09754	9	5794001	5796000	0.242739
		9	5796001	5798000	0.232211
		9	5798001	5800000	0.27309
		9	5800001	5802000	0.304656
		9	5802001	5804000	0.314327
	ECG_09828	9	7264001	7266000	0.186428
		9	7266001	7268000	0.182853
		9	7268001	7270000	0.210098
		9	7270001	7272000	0.197323
		9	7272001	7274000	0.210125
		9	7274001	7276000	0.201217
		9	7276001	7278000	0.218121
		9	7282001	7284000	0.188781
	ECG_09881	9	8068001	8070000	0.209619
XP-nSL	ECG_00162	1	3211851	3213850	2.37371
	ECG_00228	1	4067851	4069850	2.41904
		1	4069851	4071850	2.61214
		1	4071851	4073850	2.50625
		1	4073851	4075850	2.54771
	ECG_00229	1	4083851	4085850	2.4189
	ECG_00292	1	4867851	4869850	2.28992
		1	4869851	4871850	2.2344
		1	4871851	4873850	2.27022
		1	4873851	4875850	2.37295
		1	4875851	4877850	2.29277
		1	4865851	4867850	2.32728
	ECG_00293	1	4877851	4879850	2.30256
	ECG_00294	1	4877851	4879850	2.30256
	ECG_00295	1	4907851	4909850	2.6083
		1	4909851	4911850	2.81146
		1	4911851	4913850	2.2235
	ECG_00296	1	4911851	4913850	2.2235
	ECG_01401	1	16257851	16259850	2.31355
		1	16259851	16261850	2.22944
		1	16263851	16265850	2.22869
	ECG_01685	1	18731851	18733850	2.78448
	ECG_01807	1	20179851	20181850	2.2877
		1	20181851	20183850	2.41219
	ECG_01808	1	20189851	20191850	2.2743
		1	20191851	20193850	2.3454
		1	20195851	20197850	2.22632
	ECG_01893	1	21359851	21361850	2.24461
		1	21361851	21363850	2.23317
	ECG_01983	1	22701851	22703850	2.33391
	ECG_01984	1	22737851	22739850	2.47407
		1	22739851	22741850	2.23823
	ECG_01989	1	22779851	22781850	2.52437
		1	22781851	22783850	2.27148
	ECG_01990	1	22785851	22787850	3.02515
		1	22787851	22789850	3.06502
	ECG_02035	1	23491851	23493850	2.2802
	ECG_02056	1	24051851	24053850	2.29992
		1	24049851	24051850	2.26421
	ECG_02432	2	4051500	4053499	2.7301
	ECG_02433	2	4051500	4053499	2.7301
		2	4053500	4055499	2.95633
		2	4055500	4057499	3.12838
		2	4057500	4059499	2.62613
		2	4059500	4061499	2.29297
	ECG_02642	2	6561500	6563499	2.28618
	ECG_02643	2	6561500	6563499	2.28618
		2	6563500	6565499	2.25099
		2	6567500	6569499	2.84626
	ECG_02644	2	6567500	6569499	2.84626
		2	6571500	6573499	2.74336
		2	6579500	6581499	2.65648
		2	6581500	6583499	2.57535
		2	6569500	6571499	2.80645
	ECG_02645	2	6583500	6585499	2.40844
		2	6587500	6589499	2.71231
		2	6589500	6591499	2.57699
		2	6591500	6593499	2.69496
		2	6585500	6587499	2.42807
	ECG_02808	2	8377500	8379499	2.33172
		2	8379500	8381499	2.35554
	ECG_02809	2	8389500	8391499	2.22474
	ECG_02810	2	8391500	8393499	2.45014
		2	8393500	8395499	2.33727
	ECG_02811	2	8395500	8397499	2.30947
		2	8409500	8411499	2.40857
		2	8413500	8415499	2.23009
	ECG_02813	2	8429500	8431499	2.29089
	ECG_02814	2	8429500	8431499	2.29089
	ECG_02873	2	9039500	9041499	2.50108
	ECG_02993	2	10509500	10511499	2.31233
	ECG_02996	2	10525500	10527499	2.59637
		2	10527500	10529499	2.30018
	ECG_03018	2	10789500	10791499	2.27441
	ECG_03022	2	10821500	10823499	2.4384
		2	10823500	10825499	2.25817
		2	10825500	10827499	2.30785
		2	10827500	10829499	2.44338
	ECG_03023	2	10827500	10829499	2.44338
		2	10841500	10843499	2.48989
		2	10843500	10845499	2.43899
		2	10829500	10831499	2.23258
	ECG_03024	2	10847500	10849499	2.28879
		2	10845500	10847499	2.35944
	ECG_03025	2	10853500	10855499	2.28714
	ECG_03303	2	14663500	14665499	2.33162
	ECG_03304	2	14671500	14673499	2.26178
	ECG_03391	2	15481500	15483499	2.39407
	ECG_03422	2	23147500	23149499	2.60082
	ECG_03576	3	1486694	1488693	2.61206
		3	1488694	1490693	2.42368
		3	1492694	1494693	2.29139
		3	1490694	1492693	2.45854
	ECG_03578	3	1510694	1512693	2.24477
		3	1516694	1518693	2.25174
	ECG_03592	3	1590694	1592693	2.24479
		3	1592694	1594693	2.31114
		3	1594694	1596693	2.44558
	ECG_03593	3	1604694	1606693	2.69834
	ECG_03595	3	1624694	1626693	2.22717
	ECG_03596	3	1634694	1636693	2.33602
		3	1636694	1638693	2.23229
	ECG_03597	3	1642694	1644693	2.33606
	ECG_03613	3	1804694	1806693	2.40375
	ECG_03618	3	1904694	1906693	2.36191
	ECG_03786	3	4480694	4482693	3.24187
	ECG_03787	3	4522694	4524693	3.49844
		3	4520694	4522693	2.22353
	ECG_03788	3	4524694	4526693	3.70484
		3	4528694	4530693	3.67496
	ECG_04407	3	10982694	10984693	2.51019
		3	10984694	10986693	2.5442
	ECG_04413	3	11048694	11050693	2.30335
		3	11050694	11052693	2.25553
	ECG_04414	3	11052694	11054693	2.33213
	ECG_04415	3	11052694	11054693	2.33213
		3	11054694	11056693	2.34317
	ECG_04416	3	11054694	11056693	2.34317
		3	11056694	11058693	2.34573
		3	11060694	11062693	2.34263
		3	11062694	11064693	2.23306
		3	11066694	11068693	2.394
		3	11058694	11060693	2.73879
	ECG_04417	3	11072694	11074693	2.24878
	ECG_04419	3	11084694	11086693	2.68228
		3	11086694	11088693	2.36649
	ECG_04420	3	11102694	11104693	2.78278
		3	11104694	11106693	3.33235
		3	11108694	11110693	3.47501
		3	11110694	11112693	3.24633
		3	11106694	11108693	3.45041
	ECG_04421	3	11114694	11116693	2.97176
		3	11116694	11118693	2.70197
		3	11118694	11120693	2.66097
		3	11120694	11122693	2.51368
	ECG_04422	3	11124694	11126693	2.27978
	ECG_04423	3	11132694	11134693	2.27763
		3	11134694	11136693	2.2995
	ECG_04552	3	12466694	12468693	2.34127
	ECG_04562	3	12570694	12572693	2.24618
	ECG_04572	3	12718694	12720693	2.705
		3	12720694	12722693	2.855
		3	12722694	12724693	2.96369
		3	12724694	12726693	3.13822
		3	12726694	12728693	3.00555
		3	12730694	12732693	3.14337
		3	12728694	12730693	3.04786
	ECG_04573	3	12736694	12738693	2.33927
		3	12738694	12740693	2.3482
	ECG_04877	3	16358694	16360693	2.39239
		3	16360694	16362693	2.43343
	ECG_04878	3	16366694	16368693	2.34009
	ECG_04879	3	16368694	16370693	2.5103
	ECG_04910	3	17094694	17096693	2.22904
		3	17096694	17098693	2.23861
		3	17098694	17100693	2.43254
		3	17100694	17102693	2.85793
		3	17102694	17104693	3.05275
		3	17106694	17108693	2.93631
		3	17108694	17110693	2.91278
		3	17104694	17106693	2.98661
	ECG_04911	3	17110694	17112693	2.98863
		3	17112694	17114693	2.57115
		3	17114694	17116693	2.85766
	ECG_05118	4	218800	220799	2.38822
		4	220800	222799	2.2347
	ECG_05119	4	220800	222799	2.2347
	ECG_05121	4	236800	238799	2.6449
	ECG_05123	4	246800	248799	2.40672
	ECG_05124	4	246800	248799	2.40672
		4	248800	250799	2.35858
		4	250800	252799	2.27743
	ECG_05145	4	458800	460799	2.60326
		4	460800	462799	2.92425
	ECG_05146	4	464800	466799	2.63692
	ECG_05159	4	574800	576799	2.28933
	ECG_05369	4	3942800	3944799	2.26578
		4	3944800	3946799	2.29664
		4	3962800	3964799	2.5331
		4	3966800	3968799	2.6113
		4	3968800	3970799	2.48482
		4	3946800	3948799	2.31741
		4	3964800	3966799	2.42894
	ECG_05746	4	8848800	8850799	2.64049
		4	8850800	8852799	2.50059
	ECG_05758	4	9084800	9086799	2.41582
	ECG_05759	4	9092800	9094799	3.99946
	ECG_05760	4	9106800	9108799	2.93517
	ECG_06155	5	339120	341119	2.23549
	ECG_06160	5	441120	443119	2.26914
	ECG_06161	5	443120	445119	2.29051
		5	441120	443119	2.26914
	ECG_06162	5	447120	449119	2.55222
		5	449120	451119	2.97951
		5	451120	453119	2.73113
	ECG_06168	5	551120	553119	2.40123
		5	553120	555119	2.36731
		5	539120	541119	2.47019
		5	555120	557119	2.52909
	ECG_06192	5	981120	983119	2.37285
	ECG_06201	5	1057120	1059119	2.22516
	ECG_06202	5	1059120	1061119	2.47192
		5	1061120	1063119	2.53499
	ECG_06241	5	1701120	1703119	2.24107
		5	1705120	1707119	2.52237
		5	1707120	1709119	2.6111
		5	1709120	1711119	2.69622
		5	1711120	1713119	2.62901
		5	1713120	1715119	2.67958
		5	1715120	1717119	2.27296
		5	1703120	1705119	2.33727
	ECG_06510	5	5025120	5027119	2.2774
		5	5027120	5029119	2.25156
	ECG_06512	5	5043120	5045119	2.38582
		5	5059120	5061119	2.43701
		5	5069120	5071119	2.57239
		5	5071120	5073119	2.4764
		5	5073120	5075119	2.24065
		5	5045120	5047119	2.29076
	ECG_06520	5	5121120	5123119	2.27232
	ECG_06521	5	5121120	5123119	2.27232
	ECG_06523	5	5131120	5133119	2.27991
		5	5133120	5135119	2.28802
		5	5135120	5137119	2.31456
	ECG_06525	5	5161120	5163119	2.27067
		5	5163120	5165119	2.33445
		5	5159120	5161119	2.31756
	ECG_06526	5	5165120	5167119	2.58001
		5	5167120	5169119	2.70188
	ECG_07421	5	14549120	14551119	2.32758
		5	14551120	14553119	2.49312
		5	14553120	14555119	2.67996
		5	14555120	14557119	2.72899
		5	14557120	14559119	3.45097
		5	14559120	14561119	3.74043
		5	14561120	14563119	3.3082
		5	14563120	14565119	3.11165
		5	14547120	14549119	2.27316
	ECG_07433	5	14763120	14765119	2.36834
		5	14765120	14767119	2.57914
		5	14761120	14763119	2.32471
	ECG_07434	5	14767120	14769119	2.82815
		5	14769120	14771119	2.58164
	ECG_07435	5	14769120	14771119	2.58164
		5	14771120	14773119	2.29715
	ECG_07517	6	618023	620022	2.29423
		6	620023	622022	2.84114
	ECG_07518	6	620023	622022	2.84114
	ECG_07519	6	638023	640022	2.2252
	ECG_07538	6	860023	862022	2.54319
		6	862023	864022	2.87661
		6	864023	866022	3.16599
		6	866023	868022	2.99078
		6	868023	870022	2.60339
	ECG_07621	6	4676023	4678022	2.32169
		6	4680023	4682022	2.24533
		6	4682023	4684022	2.40809
		6	4684023	4686022	2.24145
	ECG_07764	6	8922023	8924022	2.76466
	ECG_07776	6	9840023	9842022	2.77481
		6	9842023	9844022	2.39781
	ECG_07907	6	11692023	11694022	2.25428
		6	11694023	11696022	2.82667
		6	11696023	11698022	2.77589
		6	11700023	11702022	3.0365
		6	11702023	11704022	3.13592
		6	11704023	11706022	2.86948
		6	11698023	11700022	2.85189
	ECG_07908	6	11706023	11708022	2.70343
		6	11708023	11710022	2.53846
	ECG_07909	6	11712023	11714022	2.4212
		6	11716023	11718022	3.20222
		6	11714023	11716022	2.57991
	ECG_07910	6	11720023	11722022	2.63085
		6	11722023	11724022	2.56712
		6	11724023	11726022	2.93348
	ECG_07911	6	11732023	11734022	2.36232
		6	11734023	11736022	2.34489
		6	11730023	11732022	2.44587
	ECG_07913	6	11752023	11754022	2.46808
		6	11754023	11756022	2.32756
	ECG_07914	6	11756023	11758022	2.25713
		6	11758023	11760022	2.42517
	ECG_07915	6	11758023	11760022	2.42517
		6	11760023	11762022	2.26024
		6	11762023	11764022	2.30084
	ECG_07920	6	11806023	11808022	2.36758
	ECG_07966	6	12588023	12590022	2.34856
	ECG_07967	6	12588023	12590022	2.34856
		6	12590023	12592022	2.93672
		6	12592023	12594022	2.26015
	ECG_07968	6	12594023	12596022	2.48923
		6	12596023	12598022	2.74438
		6	12600023	12602022	2.69773
		6	12602023	12604022	2.74905
		6	12604023	12606022	2.80561
		6	12598023	12600022	2.35895
	ECG_07969	6	12606023	12608022	2.43902
	ECG_08002	6	12980023	12982022	2.31865
	ECG_08003	6	12980023	12982022	2.31865
		6	12982023	12984022	2.26051
	ECG_08043	7	40007	42006	2.44214
		7	42007	44006	2.83743
		7	44007	46006	2.73289
		7	46007	48006	2.60757
	ECG_08044	7	50007	52006	2.36975
		7	52007	54006	2.33379
	ECG_08045	7	52007	54006	2.33379
	ECG_08046	7	52007	54006	2.33379
	ECG_08139	7	814007	816006	2.88144
	ECG_08330	7	4678007	4680006	2.27455
	ECG_08331	7	4682007	4684006	2.35251
	ECG_08615	7	9400007	9402006	2.41982
		7	9402007	9404006	2.67723
	ECG_08701	8	678125	680124	4.02655
		8	680125	682124	3.31451
	ECG_08704	8	838125	840124	2.39063
	ECG_08705	8	838125	840124	2.39063
		8	840125	842124	2.27261
	ECG_08711	8	1106125	1108124	2.95235
		8	1108125	1110124	2.41162
	ECG_08730	8	1446125	1448124	2.57365
	ECG_08761	8	1908125	1910124	2.23341
	ECG_08762	8	1912125	1914124	2.24962
		8	1914125	1916124	2.23375
	ECG_08766	8	1976125	1978124	2.25887
	ECG_08903	8	3260125	3262124	2.86826
	ECG_08908	8	3306125	3308124	2.2697
		8	3308125	3310124	2.51933
	ECG_08909	8	3310125	3312124	2.44509
		8	3312125	3314124	2.42374
		8	3314125	3316124	2.27511
		8	3316125	3318124	2.37554
	ECG_08910	8	3316125	3318124	2.37554
		8	3318125	3320124	2.33317
	ECG_09281	8	8320125	8322124	2.30172
		8	8322125	8324124	2.2236
	ECG_09282	8	8324125	8326124	2.41398
	ECG_09283	8	8348125	8350124	2.73567
		8	8350125	8352124	3.00695
		8	8352125	8354124	2.96129
		8	8354125	8356124	2.71395
	ECG_09309	8	10002125	10004124	2.34742
		8	10004125	10006124	2.24825
	ECG_09538	9	2471730	2473729	2.25674
		9	2475730	2477729	2.68508
		9	2477730	2479729	2.37817
		9	2479730	2481729	2.31604
		9	2481730	2483729	2.41146
		9	2483730	2485729	2.53088
		9	2485730	2487729	2.70916
		9	2487730	2489729	3.21488
		9	2473730	2475729	2.37007
		9	2489730	2491729	3.94386
	ECG_09560	9	2913730	2915729	3.29335
	ECG_09600	9	3513730	3515729	2.45612
	ECG_09601	9	3515730	3517729	2.78485
	ECG_09602	9	3517730	3519729	2.94374
	ECG_09603	9	3519730	3521729	3.036
		9	3523730	3525729	3.19704
		9	3521730	3523729	3.2487
	ECG_09604	9	3525730	3527729	3.32858
	ECG_09605	9	3527730	3529729	3.18141
		9	3529730	3531729	3.11733
		9	3531730	3533729	3.32781
	ECG_09606	9	3533730	3535729	3.11234
		9	3535730	3537729	2.75708
		9	3539730	3541729	2.7326
		9	3541730	3543729	2.8468
		9	3543730	3545729	2.90429
		9	3545730	3547729	2.43461
		9	3547730	3549729	2.22488
		9	3537730	3539729	2.78927
	ECG_09857	9	7541730	7543729	2.36967
		9	7543730	7545729	2.92003
		9	7545730	7547729	2.76094
		9	7547730	7549729	2.46145
		9	7549730	7551729	2.58408
	ECG_09858	9	7553730	7555729	2.56242
		9	7555730	7557729	2.75181
		9	7557730	7559729	2.69185
		9	7559730	7561729	2.42754
		9	7551730	7553729	2.51976
	ECG_09859	9	7559730	7561729	2.42754
	ECG_09876	9	8047730	8049729	2.465
	ECG_09877	9	8047730	8049729	2.465
		9	8049730	8051729	3.02742
	ECG_09878	9	8051730	8053729	3.29919
	ECG_09879	9	8053730	8055729	2.83915
		9	8055730	8057729	2.44126
		9	8057730	8059729	2.63348
		9	8059730	8061729	2.27176
	ECG_09880	9	8061730	8063729	2.61383
		9	8063730	8065729	2.76538
		9	8065730	8067729	2.79413
	ECG_09881	9	8067730	8069729	3.15437
		9	8069730	8071729	2.70841
		9	8071730	8073729	2.2825

## Sheet: Sheet6
Table S6. GO enrichment (p-value < 0.05) for the candidate selection genes identified in XZ population using cross-population methods (FST and XP-nSL) between XZ and XJ, related to Figs. S10A and S18A.
ID	Description	GeneRatio	BgRatio	p-value	p-adjust (BH)	geneID	Count	Category
GO:0008017	microtubule binding	0.0315315	35/4670	0.00107214	0.0729053	ECG_01670/ECG_04207/ECG_04217/ECG_04223/ECG_04225/ECG_08279/ECG_09633	7	molecular_function
GO:0046872	metal ion binding	0.0405405	79/4670	0.0119253	0.299186	ECG_01727/ECG_02447/ECG_02648/ECG_02874/ECG_03346/ECG_04881/ECG_05975/ECG_06212/ECG_06498	9	molecular_function
GO:1990939	microtubule motor activity	0.018018	20/4670	0.0131994	0.299186	ECG_01670/ECG_04207/ECG_04225/ECG_09633	4	molecular_function
GO:0005509	calcium ion binding	0.0675676	185/4670	0.0288134	0.42526	ECG_00395/ECG_02349/ECG_02640/ECG_02809/ECG_02810/ECG_02948/ECG_03576/ECG_03955/ECG_06197/ECG_06202/ECG_06516/ECG_06553/ECG_08730/ECG_09599/ECG_09695	15	molecular_function
GO:0005544	calcium-dependent phospholipid binding	0.0135135	16/4670	0.0375229	0.42526	ECG_02809/ECG_02810/ECG_08730	3	molecular_function
GO:0035091	phosphatidylinositol binding	0.0135135	16/4670	0.0375229	0.42526	ECG_08998/ECG_09085/ECG_09283	3	molecular_function
GO:0005886	plasma membrane	0.0987654	58/2053	0.00159384	0.0191261	ECG_00395/ECG_01741/ECG_02640/ECG_02948/ECG_03147/ECG_03576/ECG_06507/ECG_08344	8	cellular_component
GO:0006367	transcription initiation at RNA polymerase II promoter	0.0192308	11/3366	0.0122409	0.54886	ECG_04220/ECG_06124/ECG_06504	3	biological_process
GO:0007018	microtubule-based movement	0.0320513	35/3366	0.02111	0.54886	ECG_01670/ECG_04207/ECG_04225/ECG_09633/ECG_09634	5	biological_process
GO:0007155	cell adhesion	0.0384615	58/3366	0.0498717	0.864443	ECG_00395/ECG_00405/ECG_01741/ECG_02640/ECG_02948/ECG_03576	6	biological_process

## Sheet: Sheet7
Table S7. GO enrichment (p-value < 0.05) for the candidate selection genes identified in QG population using cross-population methods (FST and XP-nSL) between QG and XJ, related to Figs. S10A and S18B.
ID	Description	GeneRatio	BgRatio	p-value	p-adjust (BH)	GeneID	Count	Class
GO:0003824	catalytic activity	0.0692641	151/4670	0.00294168	0.146748	ECG_00403/ECG_00404/ECG_02708/ECG_03023/ECG_03578/ECG_04130/ECG_04911/ECG_06160/ECG_06498/ECG_06527/ECG_06576/ECG_06678/ECG_06969/ECG_07920/ECG_08805/ECG_09600	16	molecular_function
GO:0005509	calcium ion binding	0.0779221	185/4670	0.0041928	0.146748	ECG_00395/ECG_01010/ECG_01808/ECG_02640/ECG_02808/ECG_02809/ECG_02810/ECG_03576/ECG_04326/ECG_04972/ECG_06202/ECG_06516/ECG_06553/ECG_06603/ECG_06605/ECG_08730/ECG_09606/ECG_09695	18	molecular_function
GO:0005544	calcium-dependent phospholipid binding	0.017316	16/4670	0.00662831	0.154661	ECG_02808/ECG_02809/ECG_02810/ECG_08730	4	molecular_function
GO:0004888	transmembrane signaling receptor activity	0.017316	25/4670	0.0325388	0.569428	ECG_04519/ECG_06241/ECG_06581/ECG_09309	4	molecular_function
GO:0005886	plasma membrane	0.0952381	58/2053	0.00202141	0.0222355	ECG_00395/ECG_01808/ECG_02640/ECG_03576/ECG_04326/ECG_06507/ECG_06693/ECG_08344	8	cellular_component
GO:0016020	membrane	0.297619	406/2053	0.0167364	0.0853551	ECG_00395/ECG_01010/ECG_01808/ECG_02640/ECG_02645/ECG_03576/ECG_03954/ECG_04326/ECG_06244/ECG_06507/ECG_06688/ECG_06693/ECG_08344/ECG_08450/ECG_08704/ECG_08705/ECG_08711/ECG_08715/ECG_09102/ECG_09115/ECG_09309/ECG_09652/ECG_09876/ECG_09879/ECG_09880	25	cellular_component
GO:0016021	membrane	0.27381	375/2053	0.0232787	0.0853551	ECG_00211/ECG_00403/ECG_00922/ECG_03592/ECG_03593/ECG_03595/ECG_04416/ECG_04420/ECG_04484/ECG_04519/ECG_04552/ECG_05760/ECG_06241/ECG_06510/ECG_06522/ECG_06581/ECG_06688/ECG_07776/ECG_07910/ECG_09081/ECG_09309/ECG_09657/ECG_09721	23	cellular_component

## Sheet: Sheet8
Table S8. KEGG enrichment (p-value < 0.05) for the candidate selection genes identified in XZ population using cross-population methods (FST and XP-nSL) between XZ and XJ, related to Figs. S10A and S18A.
ID	Description	GeneRatio	BgRatio	p-value	p-adjust (BH)	GeneID	Count
ko05120	Epithelial cell signaling in Helicobacter pylori infection	0.0505618	56/3882	0.000857167	0.146127	ECG_03343/ECG_03345/ECG_03750/ECG_03753/ECG_05924/ECG_06577/ECG_07241/ECG_09069/ECG_09628	9
ko04015	Rap1 signaling pathway	0.0786517	125/3882	0.00151903	0.146127	ECG_01498/ECG_03005/ECG_03343/ECG_03345/ECG_04208/ECG_04209/ECG_04232/ECG_04565/ECG_05546/ECG_05924/ECG_05929/ECG_05997/ECG_07241/ECG_08908	14
ko04512	ECM-receptor interaction	0.0280899	20/3882	0.00169259	0.146127	ECG_00405/ECG_01990/ECG_05946/ECG_07376/ECG_09041	5
ko01522	Endocrine resistance	0.0505618	64/3882	0.00227135	0.146132	ECG_00910/ECG_03343/ECG_03345/ECG_05924/ECG_05997/ECG_06553/ECG_07241/ECG_09069/ECG_09271	9
ko04912	GnRH signaling pathway	0.0505618	66/3882	0.00282108	0.146132	ECG_00910/ECG_03005/ECG_03343/ECG_03345/ECG_05924/ECG_05997/ECG_07241/ECG_09069/ECG_09271	9
ko04926	Relaxin signaling pathway	0.0449438	58/3882	0.00447473	0.18477	ECG_00910/ECG_03343/ECG_03345/ECG_05924/ECG_05997/ECG_07241/ECG_09069/ECG_09271	8
ko04935	Growth hormone synthesis, secretion and action	0.0449438	60/3882	0.00552486	0.18477	ECG_00910/ECG_03005/ECG_03343/ECG_03345/ECG_04232/ECG_05997/ECG_09069/ECG_09271	8
ko05030	Cocaine addiction	0.0224719	18/3882	0.00788694	0.18477	ECG_04211/ECG_05929/ECG_05997/ECG_09271	4
ko05412	Arrhythmogenic right ventricular cardiomyopathy	0.0337079	40/3882	0.00893212	0.18477	ECG_00405/ECG_04140/ECG_07318/ECG_08393/ECG_08908/ECG_09872	6
ko04750	Inflammatory mediator regulation of TRP channels	0.0449438	65/3882	0.00897125	0.18477	ECG_01669/ECG_03005/ECG_03343/ECG_03345/ECG_05924/ECG_05997/ECG_09069/ECG_09271	8
ko05414	Dilated cardiomyopathy	0.0393258	53/3882	0.00977526	0.18477	ECG_00405/ECG_04140/ECG_05997/ECG_07318/ECG_08393/ECG_08908/ECG_09271	7
ko04657	IL-17 signaling pathway	0.0280899	30/3882	0.0107293	0.18477	ECG_03343/ECG_03345/ECG_05979/ECG_06577/ECG_09069	5
ko05132	Salmonella infection	0.0786517	155/3882	0.0107324	0.18477	ECG_01839/ECG_02804/ECG_03005/ECG_03343/ECG_03345/ECG_05897/ECG_05898/ECG_06577/ECG_06671/ECG_07184/ECG_08908/ECG_09069/ECG_09634/ECG_09872	14
ko04010	MAPK signaling pathway	0.0674157	126/3882	0.011938	0.18477	ECG_00910/ECG_03005/ECG_03343/ECG_03345/ECG_04140/ECG_04232/ECG_04565/ECG_06512/ECG_06577/ECG_07241/ECG_09069/ECG_09271	12
ko04933	AGE-RAGE signaling pathway in diabetic complications	0.0280899	31/3882	0.0123289	0.18477	ECG_01669/ECG_03343/ECG_03345/ECG_06577/ECG_09069	5
ko04144	Endocytosis	0.0786517	159/3882	0.0132651	0.18477	ECG_02645/ECG_02804/ECG_03750/ECG_04208/ECG_04209/ECG_04225/ECG_05877/ECG_05924/ECG_05949/ECG_05975/ECG_06508/ECG_06519/ECG_07241/ECG_09283	14
ko04714	Thermogenesis	0.0730337	144/3882	0.0138177	0.18477	ECG_00910/ECG_01887/ECG_02643/ECG_03005/ECG_03343/ECG_03345/ECG_04579/ECG_05997/ECG_06512/ECG_06688/ECG_08906/ECG_08908/ECG_09271	13
ko04664	Fc epsilon RI signaling pathway	0.0280899	32/3882	0.014083	0.18477	ECG_00910/ECG_03005/ECG_03343/ECG_03345/ECG_09069	5
ko04917	Prolactin signaling pathway	0.0280899	32/3882	0.014083	0.18477	ECG_00910/ECG_03343/ECG_03345/ECG_05924/ECG_09069	5
ko04145	Phagosome	0.0505618	85/3882	0.0148803	0.18477	ECG_00405/ECG_02804/ECG_03753/ECG_04558/ECG_05946/ECG_05996/ECG_08908/ECG_09628/ECG_09634	9
ko05418	Fluid shear stress and atherosclerosis	0.0561798	100/3882	0.0153308	0.18477	ECG_03343/ECG_03345/ECG_04558/ECG_05897/ECG_05898/ECG_05924/ECG_06512/ECG_08389/ECG_08908/ECG_09069	10
ko04668	TNF signaling pathway	0.0337079	45/3882	0.0156948	0.18477	ECG_03005/ECG_03343/ECG_03345/ECG_06512/ECG_06577/ECG_09069	6
ko05110	Vibrio cholerae infection	0.0337079	46/3882	0.0173824	0.192576	ECG_02796/ECG_03753/ECG_05997/ECG_08908/ECG_09271/ECG_09628	6
ko04624	Toll and Imd signaling pathway	0.0280899	34/3882	0.0180783	0.192576	ECG_03005/ECG_03343/ECG_03345/ECG_04886/ECG_09069	5
ko00730	Thiamine metabolism	0.0168539	13/3882	0.019295	0.192576	ECG_02651/ECG_04231/ECG_06160	3
ko05165	Human papillomavirus infection	0.0842697	183/3882	0.0193319	0.192576	ECG_00405/ECG_00910/ECG_01637/ECG_01990/ECG_03578/ECG_03753/ECG_04208/ECG_04209/ECG_05946/ECG_05997/ECG_06577/ECG_07241/ECG_09271/ECG_09628/ECG_09872	15
ko04520	Adherens junction	0.0505618	93/3882	0.0254411	0.244046	ECG_04208/ECG_04209/ECG_05546/ECG_05924/ECG_07241/ECG_08908/ECG_09089/ECG_09538/ECG_09872	9
ko04013	MAPK signaling pathway - fly	0.0449438	80/3882	0.0288339	0.258836	ECG_00910/ECG_03005/ECG_03343/ECG_03345/ECG_05924/ECG_06512/ECG_07241/ECG_09069	8
ko05416	Viral myocarditis	0.0224719	26/3882	0.0289816	0.258836	ECG_06577/ECG_07318/ECG_07519/ECG_08908	4
ko05135	Yersinia infection	0.0449438	83/3882	0.0349571	0.281825	ECG_00405/ECG_03005/ECG_03343/ECG_03345/ECG_04232/ECG_05924/ECG_08908/ECG_09069	8
ko05205	Proteoglycans in cancer	0.0674157	147/3882	0.0356824	0.281825	ECG_00405/ECG_00910/ECG_03343/ECG_03345/ECG_04558/ECG_05873/ECG_05924/ECG_06577/ECG_07241/ECG_08389/ECG_08908/ECG_09271	12
ko04142	Lysosome	0.0505618	99/3882	0.036262	0.281825	ECG_03754/ECG_04558/ECG_04587/ECG_05918/ECG_06524/ECG_08755/ECG_08756/ECG_09223/ECG_09224	9
ko05170	Human immunodeficiency virus 1 infection	0.0561798	115/3882	0.0366415	0.281825	ECG_03005/ECG_03343/ECG_03345/ECG_04232/ECG_04886/ECG_05918/ECG_06577/ECG_08755/ECG_08756/ECG_09069	10
ko05161	Hepatitis B	0.0393258	69/3882	0.037151	0.281825	ECG_00910/ECG_03005/ECG_03343/ECG_03345/ECG_05924/ECG_06577/ECG_09069	7
ko04530	Tight junction	0.0561798	116/3882	0.0385606	0.281825	ECG_01669/ECG_04208/ECG_04209/ECG_05546/ECG_05924/ECG_06512/ECG_08147/ECG_08908/ECG_09069/ECG_09271	10
ko05133	Pertussis	0.0280899	42/3882	0.041246	0.281825	ECG_00405/ECG_03343/ECG_03345/ECG_06577/ECG_09069	5
ko05206	MicroRNAs in cancer	0.0449438	87/3882	0.044417	0.281825	ECG_00405/ECG_00910/ECG_01669/ECG_04207/ECG_04232/ECG_06577/ECG_07241/ECG_08997	8
ko04014	Ras signaling pathway	0.0561798	119/3882	0.0447332	0.281825	ECG_00909/ECG_00910/ECG_02439/ECG_04565/ECG_05546/ECG_05929/ECG_06506/ECG_07241/ECG_09069/ECG_09271	10
ko05163	Human cytomegalovirus infection	0.0505618	103/3882	0.0450236	0.281825	ECG_00910/ECG_03343/ECG_03345/ECG_04232/ECG_05924/ECG_05997/ECG_06577/ECG_07241/ECG_09271	9
ko05152	Tuberculosis	0.0393258	72/3882	0.0452772	0.281825	ECG_02804/ECG_03343/ECG_03345/ECG_05924/ECG_05996/ECG_06577/ECG_09069	7
ko04659	Th17 cell differentiation	0.0224719	30/3882	0.0461411	0.281825	ECG_03343/ECG_03345/ECG_06846/ECG_09069	4
ko05142	Chagas disease	0.0224719	30/3882	0.0461411	0.281825	ECG_03343/ECG_03345/ECG_05997/ECG_09069	4
ko04728	Dopaminergic synapse	0.0449438	88/3882	0.0470221	0.281825	ECG_03343/ECG_03345/ECG_04211/ECG_04225/ECG_05929/ECG_05997/ECG_09069/ECG_09271	8
ko04068	FoxO signaling pathway	0.0393258	73/3882	0.0482212	0.281825	ECG_00910/ECG_03343/ECG_03345/ECG_06493/ECG_06494/ECG_07241/ECG_09069	7
ko05145	Toxoplasmosis	0.0280899	44/3882	0.0489657	0.281825	ECG_03005/ECG_03343/ECG_03345/ECG_06577/ECG_09069	5

## Sheet: Sheet9
Table S9. Candidate selection genes and windows identified using within-population approaches (Tajimas' D and nSL) considering all samples as a cohesive population, related to Fig. S20.
Evidence	Gene	Chr	Start	End	Value
Tajima's D	ECG_00074	1	1076000	1078000	4.02488
		1	1078000	1080000	4.13012
	ECG_00091	1	1164000	1166000	3.98731
	ECG_00117	1	2880000	2882000	3.9098
	ECG_00118	1	2880000	2882000	3.9098
	ECG_00127	1	2958000	2960000	4.15439
	ECG_00128	1	2958000	2960000	4.15439
	ECG_00164	1	3252000	3254000	3.91548
	ECG_00235	1	4148000	4150000	4.32363
	ECG_00236	1	4148000	4150000	4.32363
	ECG_00237	1	4156000	4158000	3.93286
		1	4164000	4166000	3.94527
	ECG_00249	1	4300000	4302000	4.01784
	ECG_00274	1	4612000	4614000	4.00912
	ECG_00275	1	4622000	4624000	4.08972
	ECG_00316	1	5190000	5192000	4.47067
	ECG_00588	1	8628000	8630000	4.11316
		1	8630000	8632000	3.96635
	ECG_00771	1	10662000	10664000	4.77903
	ECG_01417	1	16410000	16412000	4.61252
	ECG_01651	1	18446000	18448000	3.86372
	ECG_01652	1	18446000	18448000	3.86372
	ECG_01911	1	21658000	21660000	3.85258
	ECG_01982	1	22686000	22688000	4.73332
	ECG_02032	1	23338000	23340000	4.4159
	ECG_02040	1	23808000	23810000	4.11216
		1	23810000	23812000	4.0198
	ECG_02041	1	23818000	23820000	4.20281
	ECG_02042	1	23820000	23822000	4.01768
	ECG_02059	1	24190000	24192000	4.03266
	ECG_02137	2	1324000	1326000	3.95892
	ECG_02141	2	1382000	1384000	3.907
	ECG_02142	2	1404000	1406000	3.95852
	ECG_02145	2	1422000	1424000	3.89921
	ECG_02272	2	2782000	2784000	4.1095
	ECG_02312	2	3274000	3276000	4.80598
	ECG_02313	2	3274000	3276000	4.80598
	ECG_02315	2	3284000	3286000	4.85531
		2	3286000	3288000	4.98252
	ECG_02317	2	3298000	3300000	4.63858
	ECG_02318	2	3304000	3306000	3.95162
	ECG_02319	2	3306000	3308000	4.47732
	ECG_02320	2	3306000	3308000	4.47732
		2	3308000	3310000	4.51948
	ECG_02322	2	3312000	3314000	3.96157
	ECG_02325	2	3330000	3332000	4.37342
	ECG_02326	2	3330000	3332000	4.37342
		2	3332000	3334000	4.49299
	ECG_02327	2	3332000	3334000	4.49299
	ECG_02335	2	3370000	3372000	4.19649
		2	3372000	3374000	3.85484
	ECG_02380	2	3670000	3672000	4.04891
	ECG_02381	2	3670000	3672000	4.04891
	ECG_02397	2	3766000	3768000	3.86291
	ECG_02582	2	5880000	5882000	4.09943
	ECG_02584	2	5884000	5886000	4.69841
	ECG_02593	2	5950000	5952000	4.01108
		2	5952000	5954000	4.00197
	ECG_02603	2	6052000	6054000	3.89783
	ECG_02610	2	6148000	6150000	4.05419
		2	6152000	6154000	4.32843
		2	6158000	6160000	4.45478
		2	6160000	6162000	4.22607
		2	6164000	6166000	4.45251
		2	6168000	6170000	4.1322
	ECG_02751	2	7826000	7828000	4.16228
	ECG_02754	2	7838000	7840000	4.14304
	ECG_02767	2	8018000	8020000	3.85327
	ECG_02948	2	9918000	9920000	3.88621
	ECG_02967	2	10226000	10228000	4.26147
	ECG_03004	2	10602000	10604000	4.24139
		2	10604000	10606000	4.77182
	ECG_03005	2	10606000	10608000	5.25933
	ECG_03184	2	12940000	12942000	4.71893
		2	12942000	12944000	4.36696
		2	12954000	12956000	3.95887
	ECG_03201	2	13194000	13196000	5.3549
		2	13196000	13198000	4.3845
	ECG_03202	2	13198000	13200000	4.66166
		2	13206000	13208000	4.50904
		2	13208000	13210000	4.40071
		2	13216000	13218000	4.77851
		2	13218000	13220000	3.88272
	ECG_03207	2	13324000	13326000	4.16325
		2	13326000	13328000	3.8991
	ECG_03210	2	13376000	13378000	4.00865
	ECG_03219	2	13498000	13500000	4.33537
	ECG_03220	2	13512000	13514000	4.08207
		2	13514000	13516000	4.04571
	ECG_03226	2	13670000	13672000	4.1991
	ECG_03227	2	13670000	13672000	4.1991
	ECG_03229	2	13682000	13684000	3.88378
		2	13686000	13688000	3.95459
		2	13694000	13696000	4.20174
	ECG_03231	2	13704000	13706000	4.14686
	ECG_03232	2	13712000	13714000	4.10127
		2	13728000	13730000	4.29893
		2	13746000	13748000	3.95794
	ECG_03233	2	13754000	13756000	3.85479
	ECG_03234	2	13758000	13760000	3.87642
	ECG_03257	2	14118000	14120000	4.29759
	ECG_03258	2	14140000	14142000	4.53365
	ECG_03274	2	14386000	14388000	4.89631
		2	14388000	14390000	5.03653
	ECG_03275	2	14388000	14390000	5.03653
		2	14390000	14392000	4.97446
		2	14394000	14396000	3.98401
	ECG_03281	2	14464000	14466000	3.95041
		2	14466000	14468000	4.78198
	ECG_03282	2	14468000	14470000	4.42107
	ECG_03289	2	14536000	14538000	3.8916
	ECG_03290	2	14540000	14542000	4.50758
	ECG_03311	2	14722000	14724000	4.36252
	ECG_03319	2	14796000	14798000	4.01731
	ECG_03321	2	14810000	14812000	4.19348
	ECG_03322	2	14812000	14814000	4.38298
	ECG_03324	2	14830000	14832000	4.09799
		2	14862000	14864000	4.63102
		2	14864000	14866000	4.30445
		2	14866000	14868000	4.12759
	ECG_03328	2	14920000	14922000	4.14676
	ECG_03329	2	14922000	14924000	4.62058
	ECG_03330	2	14922000	14924000	4.62058
		2	14926000	14928000	3.87236
		2	14932000	14934000	4.82921
	ECG_03332	2	14940000	14942000	4.10118
	ECG_03333	2	14958000	14960000	4.09441
	ECG_03335	2	14984000	14986000	4.40364
	ECG_03336	2	14996000	14998000	4.85203
		2	14998000	15000000	4.17318
		2	15000000	15002000	4.35226
	ECG_03346	2	15084000	15086000	4.1313
		2	15086000	15088000	4.01986
		2	15088000	15090000	4.10954
		2	15090000	15092000	3.89057
	ECG_03359	2	15218000	15220000	4.65082
	ECG_03373	2	15316000	15318000	3.87147
	ECG_03390	2	15456000	15458000	4.20121
		2	15466000	15468000	4.12514
		2	15472000	15474000	4.48173
	ECG_03397	2	15640000	15642000	3.85378
	ECG_03539	3	1102000	1104000	4.20976
		3	1104000	1106000	4.44658
		3	1124000	1126000	4.00817
		3	1128000	1130000	3.89351
	ECG_03566	3	1370000	1372000	4.48588
		3	1372000	1374000	4.49229
	ECG_03571	3	1466000	1468000	4.22654
		3	1468000	1470000	4.44656
	ECG_03572	3	1470000	1472000	4.7167
	ECG_03573	3	1476000	1478000	4.19273
	ECG_03574	3	1476000	1478000	4.19273
	ECG_03631	3	2178000	2180000	4.02834
		3	2180000	2182000	4.41345
	ECG_03632	3	2182000	2184000	4.33268
		3	2184000	2186000	3.89977
		3	2188000	2190000	4.08851
		3	2190000	2192000	4.17004
		3	2192000	2194000	4.16708
		3	2194000	2196000	4.24709
		3	2196000	2198000	4.40794
		3	2198000	2200000	4.0569
		3	2200000	2202000	4.48322
		3	2202000	2204000	3.9925
		3	2204000	2206000	3.85401
		3	2206000	2208000	4.05668
		3	2208000	2210000	4.26934
	ECG_03720	3	3294000	3296000	4.29098
		3	3304000	3306000	4.33448
		3	3310000	3312000	4.00416
	ECG_03782	3	4418000	4420000	4.25607
		3	4422000	4424000	4.68879
	ECG_03792	3	4566000	4568000	4.56905
	ECG_03793	3	4568000	4570000	4.51281
	ECG_03794	3	4570000	4572000	4.93399
		3	4572000	4574000	4.27217
	ECG_03821	3	4942000	4944000	4.1414
	ECG_03840	3	5148000	5150000	4.80911
	ECG_03914	3	5904000	5906000	4.35237
		3	5910000	5912000	4.62461
	ECG_03986	3	6732000	6734000	4.06802
	ECG_04379	3	10674000	10676000	4.19588
	ECG_04380	3	10686000	10688000	4.10014
	ECG_04381	3	10700000	10702000	4.40093
	ECG_04598	3	12982000	12984000	4.10943
	ECG_04602	3	13004000	13006000	3.86474
		3	13010000	13012000	4.80406
	ECG_04603	3	13010000	13012000	4.80406
		3	13012000	13014000	3.91352
	ECG_04605	3	13070000	13072000	4.16946
		3	13074000	13076000	3.94164
		3	13076000	13078000	4.6243
		3	13078000	13080000	4.83809
	ECG_04607	3	13102000	13104000	4.01524
	ECG_04669	3	13710000	13712000	4.05394
	ECG_04789	3	15230000	15232000	4.01053
		3	15234000	15236000	4.00896
	ECG_04805	3	15482000	15484000	4.10216
	ECG_04859	3	16116000	16118000	4.14868
	ECG_04879	3	16394000	16396000	4.01225
	ECG_04882	3	16414000	16416000	4.01124
	ECG_04888	3	16474000	16476000	4.4722
	ECG_04917	3	17216000	17218000	3.99592
	ECG_04918	3	17216000	17218000	3.99592
	ECG_04996	3	18584000	18586000	3.94842
	ECG_05052	3	19206000	19208000	4.1853
	ECG_05104	4	92000	94000	4.65249
	ECG_05112	4	144000	146000	3.89507
	ECG_05219	4	1620000	1622000	4.38449
		4	1628000	1630000	4.5604
	ECG_05254	4	2184000	2186000	3.99689
	ECG_05271	4	2470000	2472000	4.18374
	ECG_05275	4	2488000	2490000	3.96892
	ECG_05276	4	2488000	2490000	3.96892
	ECG_05280	4	2532000	2534000	4.031
		4	2540000	2542000	4.72998
	ECG_05483	4	5034000	5036000	3.90063
	ECG_05484	4	5034000	5036000	3.90063
	ECG_05485	4	5048000	5050000	3.99254
	ECG_05486	4	5056000	5058000	4.01681
	ECG_05487	4	5056000	5058000	4.01681
	ECG_05488	4	5056000	5058000	4.01681
	ECG_05501	4	5292000	5294000	4.40855
	ECG_05502	4	5292000	5294000	4.40855
		4	5296000	5298000	4.02196
	ECG_05503	4	5296000	5298000	4.02196
	ECG_05506	4	5328000	5330000	4.34014
		4	5340000	5342000	3.94594
	ECG_05569	4	5924000	5926000	3.96564
	ECG_05668	4	7252000	7254000	4.54351
		4	7254000	7256000	4.5816
	ECG_05701	4	7934000	7936000	4.29651
	ECG_05721	4	8272000	8274000	4.19574
		4	8274000	8276000	4.45664
		4	8296000	8298000	3.92675
	ECG_05722	4	8316000	8318000	3.95009
		4	8322000	8324000	3.95325
		4	8326000	8328000	4.11172
		4	8332000	8334000	4.70424
		4	8334000	8336000	5.0934
	ECG_05723	4	8334000	8336000	5.0934
		4	8336000	8338000	4.34361
		4	8342000	8344000	4.48241
		4	8344000	8346000	3.85438
	ECG_05736	4	8706000	8708000	3.99817
	ECG_05743	4	8800000	8802000	4.22306
		4	8802000	8804000	4.51383
		4	8804000	8806000	4.40704
		4	8806000	8808000	4.68097
		4	8808000	8810000	4.87747
	ECG_05746	4	8854000	8856000	3.85453
	ECG_05777	4	9592000	9594000	4.0398
	ECG_05780	4	9618000	9620000	4.10779
	ECG_05833	4	10480000	10482000	5.19284
	ECG_05863	4	10792000	10794000	4.05473
	ECG_06157	5	388000	390000	4.49482
	ECG_06189	5	946000	948000	4.24074
		5	948000	950000	4.55921
	ECG_06203	5	1066000	1068000	3.93741
	ECG_06208	5	1096000	1098000	4.13867
	ECG_06245	5	1804000	1806000	3.92986
	ECG_06289	5	2348000	2350000	4.11346
	ECG_06934	5	9140000	9142000	4.07968
	ECG_07146	5	11384000	11386000	4.66967
		5	11388000	11390000	4.33414
	ECG_07301	5	13220000	13222000	4.1781
	ECG_07302	5	13236000	13238000	4.26788
	ECG_07313	5	13372000	13374000	4.35306
	ECG_07376	5	14098000	14100000	4.07751
		5	14100000	14102000	3.99646
		5	14772000	14774000	4.10188
	ECG_07437	5	14782000	14784000	4.21851
	ECG_07444	5	14864000	14866000	4.31267
	ECG_07445	5	14864000	14866000	4.31267
	ECG_07476	6	98000	100000	4.88759
	ECG_07487	6	248000	250000	4.11027
	ECG_07488	6	248000	250000	4.11027
		6	252000	254000	4.27543
		6	254000	256000	4.70313
	ECG_07489	6	254000	256000	4.70313
		6	256000	258000	4.62214
		6	258000	260000	4.20719
	ECG_07492	6	280000	282000	4.15097
	ECG_07560	6	3718000	3720000	4.6502
		6	3720000	3722000	5.73826
		6	3722000	3724000	5.60808
		6	3724000	3726000	5.56787
		6	3726000	3728000	5.01953
		6	3728000	3730000	4.98733
		6	3730000	3732000	5.41756
		6	3732000	3734000	4.8691
		6	3734000	3736000	4.77816
		6	3736000	3738000	5.48435
	ECG_07561	6	3794000	3796000	5.85028
		6	3796000	3798000	5.34279
	ECG_07562	6	3798000	3800000	4.3915
		6	3800000	3802000	5.06831
		6	3802000	3804000	5.33379
		6	3804000	3806000	5.27691
		6	3806000	3808000	5.37119
		6	3808000	3810000	5.35846
	ECG_07565	6	3974000	3976000	4.44558
	ECG_07584	6	4242000	4244000	4.03471
	ECG_07587	6	4286000	4288000	4.27706
	ECG_07595	6	4342000	4344000	3.9198
		6	4344000	4346000	4.38564
	ECG_07603	6	4406000	4408000	4.29233
		6	4422000	4424000	4.20799
		6	4450000	4452000	3.97534
	ECG_07617	6	4652000	4654000	3.90058
	ECG_07621	6	4672000	4674000	4.39056
	ECG_07629	6	4842000	4844000	3.95415
	ECG_07630	6	4852000	4854000	4.20419
	ECG_07690	6	6160000	6162000	4.72851
		6	6174000	6176000	4.18638
		6	6176000	6178000	4.367
	ECG_07694	6	6214000	6216000	4.30768
	ECG_07695	6	6216000	6218000	4.18161
	ECG_07701	6	6256000	6258000	4.10092
	ECG_07702	6	6256000	6258000	4.10092
		6	6258000	6260000	4.19854
	ECG_07742	6	6562000	6564000	3.9432
	ECG_07747	6	6594000	6596000	4.16846
	ECG_07749	6	6624000	6626000	4.22126
		6	6632000	6634000	4.72439
		6	6634000	6636000	4.05915
		6	6636000	6638000	3.91478
	ECG_07898	6	11564000	11566000	3.98662
	ECG_07948	6	11938000	11940000	4.13522
	ECG_07961	6	12546000	12548000	4.4011
		6	12548000	12550000	4.38263
		6	12550000	12552000	4.77463
		6	12552000	12554000	4.65426
	ECG_07962	6	12552000	12554000	4.65426
	ECG_07981	6	12706000	12708000	4.78734
		6	12708000	12710000	4.43802
		6	12710000	12712000	5.14616
	ECG_07984	6	12780000	12782000	4.3927
		6	12782000	12784000	4.68205
	ECG_08010	6	13180000	13182000	3.90759
	ECG_08022	6	14008000	14010000	4.26685
	ECG_08036	6	14140000	14142000	3.95915
		6	14142000	14144000	4.14974
		6	14146000	14148000	4.40377
	ECG_08148	7	922000	924000	3.98044
	ECG_08150	7	930000	932000	3.93656
	ECG_08152	7	952000	954000	4.93028
		7	978000	980000	4.70087
		7	984000	986000	3.99008
	ECG_08205	7	2128000	2130000	4.20401
		7	2130000	2132000	4.73063
	ECG_08206	7	2188000	2190000	4.41955
		7	2190000	2192000	4.56117
		7	2192000	2194000	3.98158
	ECG_08221	7	2486000	2488000	4.89739
	ECG_08265	7	4262000	4264000	4.82825
	ECG_08267	7	4270000	4272000	3.90298
	ECG_08268	7	4270000	4272000	3.90298
	ECG_08269	7	4282000	4284000	4.49617
		7	4286000	4288000	4.29253
	ECG_08283	7	4392000	4394000	4.05183
	ECG_08284	7	4410000	4412000	4.48603
	ECG_08285	7	4414000	4416000	4.69308
	ECG_08286	7	4422000	4424000	4.85828
		7	4424000	4426000	3.91616
	ECG_08345	7	4828000	4830000	4.1289
		7	4842000	4844000	4.24246
	ECG_08366	7	5814000	5816000	3.93811
	ECG_08368	7	5850000	5852000	4.17831
		7	5852000	5854000	4.17821
	ECG_08386	7	6200000	6202000	3.94096
	ECG_08387	7	6210000	6212000	4.09041
	ECG_08389	7	6326000	6328000	4.0725
		7	6332000	6334000	3.87525
		7	6334000	6336000	4.41073
		7	6336000	6338000	4.82174
		7	6340000	6342000	4.0979
		7	6342000	6344000	4.42184
	ECG_08390	7	6344000	6346000	4.11561
		7	6354000	6356000	4.28412
		7	6356000	6358000	3.87972
	ECG_08391	7	6370000	6372000	3.9532
	ECG_08447	7	7020000	7022000	3.99152
	ECG_08448	7	7024000	7026000	3.886
	ECG_08449	7	7026000	7028000	4.59029
	ECG_08450	7	7030000	7032000	4.34406
	ECG_08451	7	7062000	7064000	3.93075
	ECG_08457	7	7104000	7106000	3.87076
	ECG_08458	7	7106000	7108000	4.0877
	ECG_08478	7	7436000	7438000	4.1304
	ECG_08507	7	7826000	7828000	4.02113
		7	7840000	7842000	3.89142
	ECG_08514	7	7904000	7906000	4.34394
	ECG_08530	7	8144000	8146000	4.73967
	ECG_08531	7	8146000	8148000	4.81016
	ECG_08558	7	8562000	8564000	4.02223
	ECG_08611	7	9320000	9322000	3.93833
	ECG_08612	7	9342000	9344000	3.91101
	ECG_08662	8	28000	30000	3.99049
	ECG_08677	8	308000	310000	4.16992
		8	326000	328000	4.39434
	ECG_08679	8	352000	354000	3.90549
		8	358000	360000	4.41158
		8	368000	370000	3.86408
	ECG_08680	8	368000	370000	3.86408
	ECG_08681	8	380000	382000	4.20412
	ECG_08688	8	426000	428000	4.10557
		8	594000	596000	3.97876
	ECG_08700	8	650000	652000	4.45581
	ECG_08750	8	1726000	1728000	3.88662
		8	1728000	1730000	4.18538
	ECG_08787	8	2214000	2216000	4.59192
		8	2216000	2218000	4.88841
	ECG_08801	8	2330000	2332000	3.94408
	ECG_08804	8	2346000	2348000	4.44666
	ECG_08805	8	2346000	2348000	4.44666
		8	2348000	2350000	3.87275
	ECG_08806	8	2350000	2352000	4.69264
	ECG_08807	8	2352000	2354000	4.18685
		8	2354000	2356000	3.99293
	ECG_08808	8	2354000	2356000	3.99293
	ECG_08810	8	2382000	2384000	4.79833
	ECG_08814	8	2420000	2422000	4.63252
		8	2422000	2424000	4.43155
		8	2424000	2426000	3.85403
		8	2446000	2448000	4.19558
	ECG_08815	8	2446000	2448000	4.19558
	ECG_08942	8	3854000	3856000	3.86924
	ECG_09131	8	6284000	6286000	4.19646
	ECG_09147	8	6638000	6640000	4.55937
	ECG_09165	8	6886000	6888000	4.08447
	ECG_09186	8	7250000	7252000	3.96506
		8	7252000	7254000	4.65809
	ECG_09187	8	7258000	7260000	4.24054
	ECG_09194	8	7416000	7418000	4.01816
	ECG_09198	8	7472000	7474000	4.36643
		8	7474000	7476000	4.12928
		8	7476000	7478000	4.08477
	ECG_09203	8	7538000	7540000	4.1103
		8	7544000	7546000	4.33128
	ECG_09246	8	7974000	7976000	3.91313
	ECG_09251	8	8028000	8030000	4.61248
	ECG_09251	8	8032000	8034000	4.00007
	ECG_09336	8	10228000	10230000	4.768
		8	10236000	10238000	4.48445
		8	10240000	10242000	4.65937
	ECG_09366	9	142000	144000	4.40493
		9	144000	146000	4.51324
	ECG_09367	9	148000	150000	4.51794
	ECG_09368	9	152000	154000	4.32941
	ECG_09369	9	240000	242000	4.57782
		9	242000	244000	4.36093
	ECG_09433	9	1122000	1124000	3.98192
	ECG_09481	9	1698000	1700000	4.10658
		9	1704000	1706000	3.9369
	ECG_09486	9	1742000	1744000	4.9881
	ECG_09487	9	1742000	1744000	4.9881
		9	1744000	1746000	3.88338
	ECG_09505	9	1970000	1972000	4.80501
	ECG_09510	9	2006000	2008000	4.19071
	ECG_09526	9	2252000	2254000	3.86093
	ECG_09529	9	2314000	2316000	3.85829
	ECG_09538	9	2464000	2466000	3.98356
		9	2468000	2470000	4.04175
	ECG_09540	9	2556000	2558000	4.23077
	ECG_09541	9	2566000	2568000	3.90892
		9	2570000	2572000	4.29803
	ECG_09556	9	2718000	2720000	4.2758
	ECG_09557	9	2728000	2730000	3.94561
	ECG_09566	9	2996000	2998000	4.08611
		9	3006000	3008000	3.93119
		9	3008000	3010000	3.93946
	ECG_09567	9	3024000	3026000	4.5527
	ECG_09576	9	3104000	3106000	4.35018
		9	3132000	3134000	3.85928
	ECG_09583	9	3206000	3208000	4.74345
	ECG_09584	9	3216000	3218000	4.00283
		9	3220000	3222000	4.35004
		9	3224000	3226000	4.03073
	ECG_09600	9	3514000	3516000	4.55617
	ECG_09611	9	3642000	3644000	3.89803
	ECG_09619	9	3824000	3826000	4.57561
	ECG_09654	9	4216000	4218000	4.19259
	ECG_09655	9	4228000	4230000	4.40877
	ECG_09657	9	4254000	4256000	4.29661
	ECG_09658	9	4264000	4266000	3.95162
	ECG_09660	9	4320000	4322000	3.90629
		9	4322000	4324000	3.95162
	ECG_09682	9	4604000	4606000	5.04551
	ECG_09713	9	5054000	5056000	4.55948
		9	5066000	5068000	3.93357
	ECG_09715	9	5088000	5090000	4.0295
	ECG_09716	9	5098000	5100000	4.31443
	ECG_09717	9	5098000	5100000	4.31443
	ECG_09718	9	5098000	5100000	4.31443
		9	5106000	5108000	4.0321
	ECG_09752	9	5758000	5760000	3.96758
		9	5762000	5764000	3.92378
		9	5764000	5766000	4.67087
	ECG_09754	9	5800000	5802000	4.64133
		9	5802000	5804000	4.09862
	ECG_09769	9	6044000	6046000	4.21691
	ECG_09770	9	6044000	6046000	4.21691
		9	6046000	6048000	4.17175
	ECG_09773	9	6088000	6090000	4.94458
		9	6090000	6092000	4.84657
		9	6092000	6094000	5.016
	ECG_09786	9	6210000	6212000	4.46749
	ECG_09806	9	6716000	6718000	4.2757
	ECG_09826	9	7248000	7250000	4.70571
	ECG_09828	9	7260000	7262000	4.63378
		9	7262000	7264000	3.9239
		9	7264000	7266000	4.05408
	ECG_09860	9	7598000	7600000	4.72757
	ECG_09872	9	8026000	8028000	4.28793
	ECG_09884	9	8142000	8144000	3.90103
	ECG_09900	9	8268000	8270000	4.358
		9	8272000	8274000	4.23997
	ECG_09901	9	8276000	8278000	4.60287
|nSL|	ECG_00020	1	807018	809017	2.14619
	ECG_00021	1	807018	809017	2.14619
		1	809018	811017	2.21368
		1	811018	813017	2.16379
		1	813018	815017	2.28974
		1	815018	817017	2.33708
	ECG_00022	1	817018	819017	2.63672
		1	819018	821017	3.18013
	ECG_00023	1	823018	825017	2.12271
		1	825018	827017	2.61793
	ECG_00121	1	2907018	2909017	2.15828
		1	2909018	2911017	2.15907
	ECG_00136	1	3013018	3015017	2.23111
		1	3015018	3017017	2.15186
	ECG_00138	1	3027018	3029017	2.2509
	ECG_00143	1	3073018	3075017	2.24563
	ECG_00173	1	3481018	3483017	2.28233
		1	3483018	3485017	2.43734
	ECG_00390	1	6051018	6053017	2.11219
	ECG_00414	1	6343018	6345017	2.26518
		1	6349018	6351017	2.16127
	ECG_00422	1	6417018	6419017	2.12725
	ECG_00584	1	8535018	8537017	2.13785
	ECG_00600	1	8715018	8717017	2.99
	ECG_00602	1	8725018	8727017	2.8836
	ECG_00605	1	8753018	8755017	2.3667
		1	8757018	8759017	2.52157
		1	8759018	8761017	2.38106
		1	8781018	8783017	2.16391
		1	8787018	8789017	2.16295
		1	8789018	8791017	2.11963
	ECG_00609	1	8871018	8873017	2.14504
		1	8873018	8875017	2.4161
		1	8875018	8877017	2.51189
	ECG_00614	1	8905018	8907017	2.16758
		1	8907018	8909017	2.50026
		1	8909018	8911017	2.29073
	ECG_00619	1	8955018	8957017	2.97511
	ECG_00620	1	8959018	8961017	2.69191
		1	8961018	8963017	3.23575
		1	8963018	8965017	2.50677
	ECG_00623	1	8997018	8999017	2.18816
		1	8999018	9001017	2.25217
		1	9011018	9013017	2.17118
	ECG_00645	1	9223018	9225017	2.14354
		1	9229018	9231017	2.14216
	ECG_00646	1	9255018	9257017	2.47281
	ECG_00668	1	9477018	9479017	2.24654
		1	9481018	9483017	2.63121
		1	9483018	9485017	2.38522
	ECG_00671	1	9499018	9501017	2.8301
	ECG_00672	1	9503018	9505017	2.83292
	ECG_00682	1	9685018	9687017	2.50284
	ECG_00697	1	9837018	9839017	2.29522
		1	9841018	9843017	2.18779
	ECG_00742	1	10357018	10359017	2.13635
	ECG_00756	1	10481018	10483017	2.26067
	ECG_00777	1	10759018	10761017	2.44603
	ECG_00823	1	11035018	11037017	2.14882
	ECG_00861	1	11403018	11405017	2.11817
	ECG_00912	1	11821018	11823017	2.21166
	ECG_00974	1	12359018	12361017	2.15379
	ECG_01073	1	13183018	13185017	2.34604
	ECG_01221	1	14459018	14461017	2.17642
	ECG_01236	1	14587018	14589017	2.1834
	ECG_01246	1	14693018	14695017	2.15653
	ECG_01248	1	14701018	14703017	2.27851
	ECG_01249	1	14701018	14703017	2.27851
	ECG_01415	1	16383018	16385017	2.26467
	ECG_01459	1	16795018	16797017	2.27499
	ECG_01460	1	16795018	16797017	2.27499
		1	16797018	16799017	2.23202
	ECG_01466	1	16829018	16831017	2.11455
	ECG_01468	1	16841018	16843017	2.15355
	ECG_01534	1	17433018	17435017	2.47161
	ECG_01542	1	17475018	17477017	2.33791
	ECG_01543	1	17475018	17477017	2.33791
	ECG_01544	1	17475018	17477017	2.33791
	ECG_01582	1	17749018	17751017	2.12197
	ECG_01583	1	17749018	17751017	2.12197
	ECG_01591	1	17793018	17795017	2.13547
		1	17795018	17797017	2.20487
	ECG_01642	1	18335018	18337017	2.27663
		1	18339018	18341017	2.11303
	ECG_01710	1	19017018	19019017	2.11391
	ECG_01711	1	19017018	19019017	2.11391
	ECG_01759	1	19627018	19629017	2.39008
		1	19629018	19631017	2.17055
	ECG_01779	1	19921018	19923017	2.26137
	ECG_01786	1	20003018	20005017	2.51895
	ECG_01812	1	20243018	20245017	2.90752
	ECG_01818	1	20331018	20333017	2.14834
	ECG_01827	1	20497018	20499017	2.24215
	ECG_01828	1	20497018	20499017	2.24215
	ECG_01937	1	21895018	21897017	2.7429
		1	21897018	21899017	2.7013
	ECG_01938	1	21897018	21899017	2.7013
	ECG_01939	1	21905018	21907017	2.57701
	ECG_01941	1	21915018	21917017	2.44233
		1	21917018	21919017	2.62713
	ECG_01942	1	21943018	21945017	2.2962
		1	21945018	21947017	2.7221
		1	21947018	21949017	2.8096
		1	21949018	21951017	2.87689
		1	21953018	21955017	2.12053
		1	21957018	21959017	2.60033
	ECG_01943	1	21981018	21983017	2.11328
		1	21989018	21991017	2.2588
	ECG_01948	1	22065018	22067017	2.11635
	ECG_02012	1	23089018	23091017	2.2329
	ECG_02074	1	24345018	24347017	2.31143
	ECG_02172	2	1741752	1743751	2.64475
		2	1743752	1745751	2.26125
	ECG_02288	2	2957752	2959751	2.45269
	ECG_02296	2	3019752	3021751	2.65531
	ECG_02301	2	3083752	3085751	2.32414
	ECG_02419	2	3951752	3953751	2.16461
		2	3955752	3957751	2.46538
	ECG_02434	2	4065752	4067751	2.20153
	ECG_02435	2	4065752	4067751	2.20153
	ECG_02460	2	4309752	4311751	2.12462
	ECG_02635	2	6423752	6425751	2.46385
	ECG_02733	2	7679752	7681751	2.43963
	ECG_02904	2	9421752	9423751	2.13932
	ECG_02907	2	9449752	9451751	2.16878
	ECG_02928	2	9695752	9697751	2.39358
	ECG_02941	2	9827752	9829751	2.27048
	ECG_02990	2	10495752	10497751	2.24738
	ECG_03047	2	11029752	11031751	2.1798
		2	11031752	11033751	2.12644
	ECG_03061	2	11211752	11213751	2.33655
	ECG_03062	2	11215752	11217751	2.82503
	ECG_03072	2	11335752	11337751	2.15556
		2	11339752	11341751	2.56774
		2	11343752	11345751	2.12224
	ECG_03087	2	11491752	11493751	2.61884
	ECG_03091	2	11629752	11631751	2.15027
	ECG_03269	2	14317752	14319751	2.79784
	ECG_03270	2	14337752	14339751	2.64763
		2	14339752	14341751	2.65193
	ECG_03271	2	14341752	14343751	2.54642
	ECG_03282	2	14471752	14473751	2.43795
	ECG_03431	2	26723752	26725751	2.26608
	ECG_03582	3	1543860	1545859	2.95044
	ECG_03583	3	1543860	1545859	2.95044
	ECG_03586	3	1559860	1561859	2.20274
	ECG_03590	3	1573860	1575859	2.12453
	ECG_03679	3	2745860	2747859	2.19789
	ECG_03756	3	4027860	4029859	2.58244
	ECG_03961	3	6507860	6509859	2.3192
	ECG_03966	3	6547860	6549859	2.22586
	ECG_03990	3	6769860	6771859	2.2205
	ECG_03992	3	6809860	6811859	2.12671
	ECG_03998	3	6837860	6839859	2.534
	ECG_03999	3	6837860	6839859	2.534
	ECG_04002	3	6863860	6865859	2.36255
	ECG_04004	3	6877860	6879859	2.26958
	ECG_04006	3	6885860	6887859	2.16851
	ECG_04007	3	6899860	6901859	2.51764
	ECG_04014	3	6965860	6967859	2.24946
	ECG_04020	3	7063860	7065859	2.31866
	ECG_04025	3	7093860	7095859	2.49324
	ECG_04030	3	7139860	7141859	2.12886
	ECG_04102	3	7933860	7935859	2.18184
		3	7949860	7951859	2.48055
	ECG_04125	3	8137860	8139859	2.34771
		3	8139860	8141859	2.5615
		3	8141860	8143859	2.18313
	ECG_04140	3	8325860	8327859	2.25279
	ECG_04178	3	8695860	8697859	2.80008
	ECG_04179	3	8695860	8697859	2.80008
	ECG_04180	3	8695860	8697859	2.80008
	ECG_04205	3	8993860	8995859	2.11053
		3	8995860	8997859	2.1192
		3	9001860	9003859	2.17366
	ECG_04207	3	9045860	9047859	2.85724
	ECG_04208	3	9073860	9075859	2.30933
	ECG_04248	3	9483860	9485859	2.22588
	ECG_04285	3	9819860	9821859	2.11842
	ECG_04286	3	9825860	9827859	2.15084
	ECG_04307	3	9929860	9931859	2.18608
	ECG_04326	3	10029860	10031859	2.39016
		3	10033860	10035859	2.23436
	ECG_04339	3	10205860	10207859	2.50535
		3	10207860	10209859	2.60075
	ECG_04342	3	10251860	10253859	2.72462
	ECG_04343	3	10261860	10263859	3.1957
	ECG_04344	3	10267860	10269859	2.85003
		3	10273860	10275859	2.2496
	ECG_04345	3	10299860	10301859	2.42803
	ECG_04346	3	10299860	10301859	2.42803
		3	10301860	10303859	2.98642
	ECG_04347	3	10311860	10313859	2.33846
		3	10315860	10317859	2.37367
		3	10325860	10327859	2.40933
	ECG_04357	3	10387860	10389859	2.68016
	ECG_04358	3	10403860	10405859	2.78875
	ECG_04412	3	11043860	11045859	2.24772
		3	11045860	11047859	2.44643
	ECG_04416	3	11059860	11061859	2.80536
	ECG_04471	3	11565860	11567859	2.27301
		3	11567860	11569859	3.0043
	ECG_04472	3	11569860	11571859	3.59749
	ECG_04488	3	11805860	11807859	3.11099
	ECG_04524	3	12205860	12207859	2.64496
	ECG_04524	3	12209860	12211859	2.18118
	ECG_04630	3	13363860	13365859	2.28388
	ECG_04667	3	13681860	13683859	2.32955
	ECG_04670	3	13731860	13733859	2.5335
	ECG_04686	3	13893860	13895859	2.63466
	ECG_04694	3	13951860	13953859	2.75851
	ECG_04702	3	14009860	14011859	2.42904
	ECG_04707	3	14111860	14113859	2.16718
	ECG_04708	3	14125860	14127859	2.72992
	ECG_04710	3	14161860	14163859	2.66475
	ECG_04714	3	14211860	14213859	2.8739
	ECG_04724	3	14367860	14369859	2.67012
	ECG_04725	3	14367860	14369859	2.67012
	ECG_04740	3	14565860	14567859	2.49559
		3	14567860	14569859	2.13546
	ECG_04743	3	14695860	14697859	2.14327
	ECG_04744	3	14695860	14697859	2.14327
	ECG_04747	3	14731860	14733859	2.316
		3	14733860	14735859	2.12038
	ECG_04748	3	14733860	14735859	2.12038
	ECG_04749	3	14763860	14765859	2.7035
	ECG_04752	3	14789860	14791859	2.35525
	ECG_04753	3	14789860	14791859	2.35525
	ECG_04912	3	17131860	17133859	2.16287
	ECG_04966	3	18261860	18263859	2.14582
	ECG_05063	3	19329860	19331859	3.01366
		3	19331860	19333859	2.69216
		3	19333860	19335859	2.49249
		3	19335860	19337859	2.61041
		3	19339860	19341859	2.71344
		3	19341860	19343859	2.64164
	ECG_05121	4	235046	237045	2.40019
	ECG_05217	4	1583046	1585045	3.1507
	ECG_05243	4	1973046	1975045	2.85355
		4	1977046	1979045	2.62714
	ECG_05366	4	3919046	3921045	2.21288
	ECG_05367	4	3919046	3921045	2.21288
	ECG_05368	4	3919046	3921045	2.21288
	ECG_05412	4	4413046	4415045	2.24055
	ECG_05484	4	5035046	5037045	2.59027
	ECG_05672	4	7355046	7357045	2.11286
	ECG_05692	4	7779046	7781045	2.1272
		4	7781046	7783045	2.80396
		4	7783046	7785045	2.90319
		4	7795046	7797045	2.13937
	ECG_05697	4	7813046	7815045	2.36122
	ECG_05740	4	8745046	8747045	2.15574
	ECG_05808	4	9935046	9937045	2.24186
		4	9937046	9939045	2.20763
		4	9939046	9941045	2.17517
	ECG_05814	4	10069046	10071045	2.29972
		4	10071046	10073045	2.55803
		4	10087046	10089045	2.41186
	ECG_05816	4	10135046	10137045	2.16239
		4	10137046	10139045	2.33728
	ECG_05842	4	10565046	10567045	2.33068
	ECG_05858	4	10723046	10725045	2.53788
	ECG_05878	4	10989046	10991045	2.74673
		4	10993046	10995045	2.75058
		4	11001046	11003045	3.13868
		4	11005046	11007045	2.50787
	ECG_05879	4	11013046	11015045	2.50973
		4	11015046	11017045	2.84301
	ECG_05884	4	11043046	11045045	2.90416
	ECG_05886	4	11059046	11061045	2.68364
	ECG_05892	4	11107046	11109045	2.72505
	ECG_05909	4	11241046	11243045	2.8116
	ECG_05915	4	11323046	11325045	2.93823
	ECG_05924	4	11445046	11447045	3.58642
	ECG_05927	4	11481046	11483045	3.03814
		4	11499046	11501045	3.17806
	ECG_05930	4	11561046	11563045	3.05509
	ECG_05934	4	11597046	11599045	2.1628
	ECG_05938	4	11625046	11627045	2.12314
		4	11637046	11639045	3.8717
		4	11639046	11641045	3.7711
		4	11647046	11649045	2.20331
	ECG_05941	4	11677046	11679045	2.45854
	ECG_05944	4	11683046	11685045	2.15674
	ECG_05946	4	11735046	11737045	3.77465
		4	11739046	11741045	2.53861
	ECG_05947	4	11765046	11767045	3.68318
	ECG_05949	4	11803046	11805045	3.47275
	ECG_05954	4	11867046	11869045	2.47004
	ECG_05955	4	11867046	11869045	2.47004
	ECG_05957	4	11875046	11877045	2.45323
	ECG_05958	4	11875046	11877045	2.45323
		4	11881046	11883045	2.60366
	ECG_05959	4	11881046	11883045	2.60366
	ECG_05961	4	11899046	11901045	3.12597
	ECG_05962	4	11907046	11909045	3.12962
	ECG_05975	4	11985046	11987045	2.41039
	ECG_05990	4	12093046	12095045	2.39946
	ECG_05996	4	12123046	12125045	2.91795
	ECG_06009	4	12305046	12307045	2.12845
	ECG_06010	4	12305046	12307045	2.12845
	ECG_06175	5	791277	793276	2.19224
	ECG_06187	5	935277	937276	2.53289
		5	937277	939276	2.27845
	ECG_06188	5	937277	939276	2.27845
	ECG_06191	5	959277	961276	2.39187
		5	961277	963276	2.3521
	ECG_06264	5	1977277	1979276	2.27772
		5	1979277	1981276	2.11319
		5	1985277	1987276	2.54788
		5	1989277	1991276	2.32275
	ECG_06265	5	2007277	2009276	2.24068
	ECG_06267	5	2023277	2025276	2.15623
		5	2027277	2029276	2.15304
	ECG_06281	5	2249277	2251276	2.38232
		5	2251277	2253276	2.41989
		5	2253277	2255276	2.41524
	ECG_06320	5	2817277	2819276	2.11753
	ECG_06487	5	4751277	4753276	2.86975
	ECG_06542	5	5323277	5325276	2.36764
	ECG_06623	5	5991277	5993276	2.18304
	ECG_06629	5	6053277	6055276	2.30028
		5	6055277	6057276	2.21992
		5	6063277	6065276	2.25425
		5	6065277	6067276	2.18387
		5	6067277	6069276	2.22936
	ECG_06630	5	6073277	6075276	2.57478
		5	6075277	6077276	2.22729
	ECG_06633	5	6113277	6115276	2.2048
		5	6117277	6119276	2.26272
	ECG_06636	5	6157277	6159276	2.36886
	ECG_06638	5	6165277	6167276	2.2603
	ECG_06639	5	6167277	6169276	2.20884
	ECG_06640	5	6181277	6183276	2.18669
	ECG_06641	5	6181277	6183276	2.18669
	ECG_06642	5	6199277	6201276	2.26409
	ECG_06643	5	6199277	6201276	2.26409
		5	6203277	6205276	2.26594
	ECG_06644	5	6203277	6205276	2.26594
	ECG_06665	5	6409277	6411276	2.29733
	ECG_06673	5	6449277	6451276	2.37565
	ECG_06678	5	6509277	6511276	2.32137
	ECG_06814	5	7879277	7881276	2.22322
	ECG_06868	5	8427277	8429276	2.49499
	ECG_06932	5	9075277	9077276	2.31065
	ECG_06933	5	9075277	9077276	2.31065
	ECG_07136	5	11303277	11305276	2.14644
	ECG_07282	5	13019277	13021276	2.27586
		5	13021277	13023276	2.41006
	ECG_07350	5	13879277	13881276	2.15932
		5	13887277	13889276	2.35494
	ECG_07351	5	13891277	13893276	2.29091
	ECG_07352	5	13891277	13893276	2.29091
		5	13895277	13897276	2.51424
	ECG_07358	5	13947277	13949276	2.2702
	ECG_07359	5	13953277	13955276	2.1707
	ECG_07365	5	13977277	13979276	2.25521
		5	13979277	13981276	2.67858
	ECG_07394	5	14247277	14249276	2.11588
	ECG_07395	5	14251277	14253276	2.33875
		5	14253277	14255276	2.48503
		5	14255277	14257276	2.52803
		5	14257277	14259276	2.36174
	ECG_07396	5	14259277	14261276	2.33934
	ECG_07397	5	14263277	14265276	2.6998
	ECG_07418	5	14473277	14475276	2.867
	ECG_07520	6	660735	662734	2.17559
		6	662735	664734	2.6104
	ECG_07521	6	664735	666734	2.42561
		6	666735	668734	2.31038
		6	668735	670734	2.81021
		6	670735	672734	2.89769
		6	672735	674734	2.68352
		6	674735	676734	2.59621
		6	676735	678734	2.48089
		6	678735	680734	2.49416
	ECG_07522	6	682735	684734	2.21777
	ECG_07538	6	858735	860734	2.11049
	ECG_07539	6	878735	880734	2.70935
	ECG_07566	6	4030735	4032734	2.11263
		6	4034735	4036734	2.75785
		6	4036735	4038734	2.76128
	ECG_07567	6	4042735	4044734	2.37466
	ECG_07784	6	10046735	10048734	2.30637
	ECG_07785	6	10046735	10048734	2.30637
	ECG_07841	6	10740735	10742734	2.39389
	ECG_07842	6	10742735	10744734	2.28882
	ECG_07860	6	10960735	10962734	2.22371
	ECG_07861	6	10960735	10962734	2.22371
	ECG_07862	6	10978735	10980734	2.4671
		6	10994735	10996734	2.33825
	ECG_07864	6	11006735	11008734	2.13123
	ECG_07865	6	11020735	11022734	2.22477
	ECG_07866	6	11040735	11042734	2.13947
		6	11050735	11052734	2.27287
	ECG_07867	6	11050735	11052734	2.27287
	ECG_07872	6	11168735	11170734	2.18239
	ECG_07881	6	11268735	11270734	2.13585
	ECG_07895	6	11506735	11508734	2.32553
		6	11518735	11520734	2.16213
	ECG_07896	6	11524735	11526734	2.24657
	ECG_08103	7	542789	544788	2.1445
	ECG_08238	7	2940789	2942788	2.9468
	ECG_08290	7	4452789	4454788	2.34099
		7	4454789	4456788	2.29549
		7	4456789	4458788	2.66759
	ECG_08291	7	4462789	4464788	2.378
	ECG_08329	7	4654789	4656788	2.50435
	ECG_08330	7	4676789	4678788	2.18672
		7	4678789	4680788	2.43539
	ECG_08378	7	6086789	6088788	2.18091
		7	6088789	6090788	2.20488
		7	6090789	6092788	2.12747
	ECG_08379	7	6092789	6094788	2.26616
	ECG_08380	7	6092789	6094788	2.26616
	ECG_08388	7	6216789	6218788	2.13071
	ECG_08481	7	7492789	7494788	2.18903
	ECG_08485	7	7552789	7554788	2.48041
		7	7556789	7558788	2.53437
	ECG_08523	7	8010789	8012788	2.31089
	ECG_08548	7	8392789	8394788	2.60131
	ECG_08665	8	113880	115879	2.58239
		8	115880	117879	2.41353
	ECG_08691	8	465880	467879	2.37954
	ECG_08743	8	1541880	1543879	2.37165
	ECG_08763	8	1927880	1929879	2.30758
	ECG_08770	8	2003880	2005879	2.69894
	ECG_08897	8	3155880	3157879	2.15924
	ECG_08952	8	4023880	4025879	2.23087
	ECG_08986	8	4371880	4373879	2.64691
	ECG_08987	8	4381880	4383879	2.18491
	ECG_08991	8	4405880	4407879	3.31537
	ECG_09024	8	4775880	4777879	2.41923
	ECG_09025	8	4775880	4777879	2.41923
	ECG_09027	8	4783880	4785879	2.23352
	ECG_09033	8	4835880	4837879	2.71433
	ECG_09034	8	4847880	4849879	2.57126
	ECG_09035	8	4859880	4861879	2.35398
	ECG_09040	8	4941880	4943879	2.53231
	ECG_09041	8	4979880	4981879	2.18321
		8	4987880	4989879	2.57151
	ECG_09046	8	5037880	5039879	2.55617
	ECG_09047	8	5037880	5039879	2.55617
	ECG_09048	8	5051880	5053879	2.98599
		8	5057880	5059879	2.95451
	ECG_09054	8	5085880	5087879	2.4104
	ECG_09056	8	5117880	5119879	2.72533
		8	5131880	5133879	2.85451
		8	5139880	5141879	3.15997
		8	5149880	5151879	3.70011
	ECG_09060	8	5285880	5287879	2.93931
	ECG_09062	8	5347880	5349879	2.12596
	ECG_09073	8	5505880	5507879	2.7463
	ECG_09079	8	5581880	5583879	2.21625
	ECG_09084	8	5661880	5663879	2.53663
		8	5665880	5667879	2.24044
	ECG_09104	8	5985880	5987879	2.40068
	ECG_09106	8	6013880	6015879	2.4032
	ECG_09111	8	6047880	6049879	2.72212
	ECG_09115	8	6077880	6079879	2.21329
	ECG_09161	8	6833880	6835879	2.19007
	ECG_09165	8	6883880	6885879	2.43292
	ECG_09182	8	7191880	7193879	2.18521
	ECG_09203	8	7535880	7537879	2.14222
	ECG_09213	8	7657880	7659879	2.53194
	ECG_09304	8	9943880	9945879	2.43745
		8	9945880	9947879	2.18751
	ECG_09335	8	10201880	10203879	2.52607
	ECG_09444	9	1284896	1286895	2.96855
		9	1286896	1288895	2.23533
	ECG_09445	9	1328896	1330895	2.48577
	ECG_09446	9	1332896	1334895	2.16748
	ECG_09559	9	2896896	2898895	2.29538
	ECG_09560	9	2912896	2914895	2.39533
	ECG_09652	9	4182896	4184895	2.12292
	ECG_09686	9	4692896	4694895	2.11034
		9	4696896	4698895	2.12656
	ECG_09687	9	4696896	4698895	2.12656
	ECG_09742	9	5642896	5644895	2.53456
	ECG_09758	9	5876896	5878895	2.16857
	ECG_09772	9	6078896	6080895	3.13556

## Sheet: Sheet10
Table S10. KEGG enrichment (p-value < 0.05) for candidate selection genes identified using within-population approaches (Tajima's D and nSL) considering all accessions as a cohesive population, related to Fig. S20.
ID	Description	GeneRatio	BgRatio	p-value	p-adjust (BH)	geneID	Count
ko04974	Protein digestion and absorption	0.0305344	43/3882	0.00706651	0.517377	ECG_00316/ECG_03332/ECG_03333/ECG_04607/ECG_04702/ECG_07365/ECG_08457/ECG_09505	8
ko04080	Neuroactive ligand-receptor interaction	0.0419847	73/3882	0.00896229	0.517377	ECG_00602/ECG_00646/ECG_04002/ECG_04208/ECG_04488/ECG_05254/ECG_05366/ECG_05858/ECG_06245/ECG_07146/ECG_09433	11
ko04512	ECM-receptor interaction	0.019084	20/3882	0.00901699	0.517377	ECG_03332/ECG_03333/ECG_05946/ECG_07376/ECG_09041	5
ko04361	Axon regeneration	0.0458015	84/3882	0.00986863	0.517377	ECG_01591/ECG_01651/ECG_02584/ECG_03324/ECG_03821/ECG_04412/ECG_04789/ECG_05958/ECG_07302/ECG_07866/ECG_07867/ECG_08368	12
ko04964	Proximal tubule bicarbonate reclamation	0.019084	21/3882	0.0111968	0.517377	ECG_04702/ECG_07365/ECG_08451/ECG_08611/ECG_09505	5
ko04978	Mineral absorption	0.0229008	29/3882	0.0113294	0.517377	ECG_02041/ECG_03590/ECG_03679/ECG_04702/ECG_07365/ECG_09505	6
ko00460	Cyanoamino acid metabolism	0.0152672	15/3882	0.0152934	0.521558	ECG_01417/ECG_05217/ECG_05863/ECG_08285	4
ko04514	Cell adhesion molecules	0.0152672	15/3882	0.0152934	0.521558	ECG_03072/ECG_04743/ECG_05808/ECG_09538	4
ko05166	Human T-cell leukemia virus 1 infection	0.0496183	101/3882	0.0171315	0.521558	ECG_02584/ECG_04285/ECG_04412/ECG_04630/ECG_06267/ECG_06629/ECG_06640/ECG_06641/ECG_07538/ECG_08345/ECG_08677/ECG_09368/ECG_09433	13
ko00450	Selenocompound metabolism	0.0114504	10/3882	0.0255688	0.558825	ECG_08787/ECG_08810/ECG_09619	3
ko04727	GABAergic synapse	0.0229008	35/3882	0.0275995	0.558825	ECG_02584/ECG_03324/ECG_04002/ECG_04412/ECG_05924/ECG_08680	6
ko04218	Cellular senescence	0.0458015	98/3882	0.030659	0.558825	ECG_01591/ECG_03005/ECG_03324/ECG_03346/ECG_04630/ECG_06203/ECG_06629/ECG_06641/ECG_08449/ECG_08677/ECG_09186/ECG_09715	12
ko04923	Regulation of lipolysis in adipocytes	0.019084	27/3882	0.0319269	0.558825	ECG_02584/ECG_04412/ECG_04747/ECG_06673/ECG_09198	5
ko04911	Insulin secretion	0.0305344	56/3882	0.0324982	0.558825	ECG_00646/ECG_01941/ECG_02584/ECG_03324/ECG_04412/ECG_04702/ECG_06267/ECG_07146	8
ko04976	Bile secretion	0.0305344	56/3882	0.0324982	0.558825	ECG_02584/ECG_03590/ECG_04412/ECG_04702/ECG_07365/ECG_08451/ECG_09182/ECG_09505	8
ko05110	Vibrio cholerae infection	0.0267176	46/3882	0.0326321	0.558825	ECG_02288/ECG_02584/ECG_04412/ECG_04725/ECG_05486/ECG_05487/ECG_08897	7
ko05146	Amoebiasis	0.0267176	47/3882	0.03622	0.570556	ECG_00022/ECG_00023/ECG_02419/ECG_02584/ECG_03332/ECG_03333/ECG_07881	7
ko04926	Relaxin signaling pathway	0.0305344	58/3882	0.0390735	0.570556	ECG_02584/ECG_03184/ECG_03332/ECG_03333/ECG_04412/ECG_05366/ECG_05924/ECG_06267	8
ko05032	Morphine addiction	0.0229008	38/3882	0.0396829	0.570556	ECG_02584/ECG_03184/ECG_04002/ECG_04412/ECG_04686/ECG_07694	6
ko04966	Collecting duct acid secretion	0.0152672	20/3882	0.0416464	0.570556	ECG_03274/ECG_05486/ECG_05487/ECG_08451	4
ko04935	Growth hormone synthesis, secretion and action	0.0305344	60/3882	0.0464851	0.587931	ECG_01591/ECG_02584/ECG_03005/ECG_03324/ECG_04412/ECG_04488/ECG_06267/ECG_07538	8
ko04927	Cortisol synthesis and secretion	0.0152672	21/3882	0.0488111	0.587931	ECG_02584/ECG_03324/ECG_04412/ECG_06267	4
ko05412	Arrhythmogenic right ventricular cardiomyopathy	0.0229008	40/3882	0.0493519	0.587931	ECG_00414/ECG_00620/ECG_03324/ECG_04140/ECG_08897/ECG_09872	6

[truncated: 3 more sheets: Sheet11, Sheet12, Sheet13]
